# Supplementary material for: Greenstone burial–exhumation cycles at the late Archean transition to plate tectonics
Source: Nat Commun. 2022 Dec 22;13:7893. doi: 10.1038/s41467-022-35208-2 (PMC9780361; doi:10.1038/s41467-022-35208-2)
Supplement: Supplementary file 2 — Description of Additional Supplementary Files [file 41467_2022_35208_MOESM2_ESM.zip]

Archive with 13 entries (12 files):
- supplementary datasets/
- supplementary datasets/Supplementary Dataset 10 - Ion microprobe U-Th-Pb analyses of monazite and zircon.xlsx
- supplementary datasets/Supplementary Dataset 11 - Sm-Nd and Lu-Hf isotope data.xlsx
- supplementary datasets/Supplementary Dataset 12 - Representative mineral compositions.xlsx
- supplementary datasets/Supplementary Dataset 13 - Compositions used in phase equilibria modelling.xlsx
- supplementary datasets/Supplementary Dataset 2 - Whole-rock major & trace element compositions amphibolite WGB.xlsx
- supplementary datasets/Supplementary Dataset 3 - Whole-rock major and trace element compositions of basalts from the Yilgarn Craton.xls
- supplementary datasets/Supplementary Dataset 4 - LA-ICP-MS trace element analyses of garnet.xlsx
- supplementary datasets/Supplementary Dataset 5 - LA-ICP-MS trace element analyses of hornblende.xlsx
- supplementary datasets/Supplementary Dataset 6 - Representative bulk rock composition of BIF from the WGB.xlsx
- supplementary datasets/Supplementary Dataset 7-EPMA measurements of garnet.xlsx
- supplementary datasets/Supplementary Dataset 8-trace element analyses of garnet.xls
- supplementary datasets/Supplementary Dataset 9 -O values of SIMS analyses in garnet.xlsx
