# Supplementary material for: Greenstone burial–exhumation cycles at the late Archean transition to plate tectonics
Source: Nat Commun. 2022 Dec 22;13:7893. doi: 10.1038/s41467-022-35208-2 (PMC9780361; doi:10.1038/s41467-022-35208-2)
Supplement: Supplementary file 2 — Description of Additional Supplementary Files [file 41467_2022_35208_MOESM2_ESM.zip › supplementary datasets/Supplementary Dataset 10 - Ion microprobe U-Th-Pb analyses of monazite and zircon.xlsx]

## Sheet: Sheet1
Table S10. Ion microprobe U-Th-Pb analyses of monazite and zircon.
	U (ppm)	Th (ppm)	232Th/238U	% 206Pbc	204-corr 207Pb/206Pb	% err	204-corr 207Pb/235U	% err	204-corr 206Pb/238U	% err	error correlation	204-corr 206Pb/238U age	± 1 sigma	204-corr 207Pb/206Pb age	± 1 sigma	% Disc.	Domain
Monazite 212070
070M-5.1	na	na	6.5	0	0.1795	2.8	10.7136	4.8	0.433	3.9	0.81	2319	75	2648	47	12.4245	rim
070M-12.1	na	na	1.97	0.002	0.1824	2.7	13.0516	2.9	0.519	1.1	0.39	2695	25	2675	45	-0.747664	core
070M-6.1	na	na	5.91	0.003	0.1831	1.9	13.3601	7.6	0.529	7.4	0.97	2738	164	2681	32	-2.12607	rim
070M-14.1	na	na	6.01	0.017	0.1834	0.8	11.9361	4.1	0.472	4	0.98	2493	83	2684	13	7.11624	core
070M-7.1	na	na	6.72	0.001	0.1834	2.3	13.5536	2.5	0.536	1.1	0.45	2767	26	2684	38	-3.0924	core
070M-13.1	na	na	5.31	0	0.1844	0.6	11.6534	5.5	0.458	5.5	0.99	2433	111	2693	10	9.65466	rim
070M-10.1	na	na	3.42	0.003	0.1845	1.9	13.5313	2.3	0.532	1.2	0.55	2749	28	2694	31	-2.04157	core
070M-11.1	na	na	11.61	0.012	0.1845	1.4	12.264	1.9	0.482	1.3	0.68	2536	27	2694	23	5.86488	core
070M-2.1	na	na	9.74	0	0.1854	1.4	13.8768	1.8	0.543	1.1	0.65	2796	26	2702	22	-3.4789	rim
070M-3.1	na	na	2.06	0.019	0.1856	0.8	12.3918	6.7	0.484	6.7	0.99	2546	140	2703	14	5.80836	core
070M-1.2	na	na	5.39	0.008	0.1857	1.6	10.793	8.9	0.422	8.7	0.98	2268	167	2704	27	16.1243	core
070M-4.1	na	na	5.54	0	0.186	0.4	12.5026	1.6	0.487	1.6	0.97	2560	33	2707	6	5.43037	core
070M-1.1	na	na	6.52	0.009	0.1869	1.4	14.2504	1.8	0.553	1.1	0.64	2838	26	2715	23	-4.53039	rim
070M-9.1	na	na	6.49	0	0.1873	1.6	12.2998	2.1	0.476	1.2	0.61	2511	26	2719	27	7.64987	rim
070M-8.1	na	na	2.66	0	0.1897	1.9	11.3021	7.9	0.432	7.7	0.97	2315	149	2740	31	15.5109	core
Zircon 212070
IZ070-16.1*	825.836	19.5934	0.0245085	4.62181	0.143066	0.842795	3.64281	1.76977	0.184671	1.55621	0.879328	1092.44	15.6382	2264.65	14.536	51.7611	dark rim
IZ070-14.1*	771.86	35.0366	0.0468903	2.36839	0.157582	0.575836	3.53903	1.2822	0.162883	1.14562	0.893481	972.78	10.3442	2429.88	9.7617	59.966	dark rim
IZ070-5.1*	923.637	76.916	0.0860233	4.66059	0.157935	0.801724	2.36018	1.31185	0.108384	1.03836	0.791524	663.357	6.54551	2433.67	13.5858	72.7425	dark rim
IZ070-9.1*	772.584	14.2964	0.0191153	1.23543	0.158431	0.5144	3.6317	1.17024	0.166252	1.05112	0.898209	991.43	9.65929	2438.99	8.71215	59.3507	dark rim
IZ070-3*	744.006	102.981	0.142982	2.52579	0.15916	0.531349	3.61323	1.16736	0.16465	1.03942	0.890403	982.565	9.47273	2446.75	8.99213	59.8421	dark rim
IZ070-10.1*	1258.81	61.7886	0.0507046	11.8625	0.162786	1.31729	2.41049	1.67972	0.107396	1.04222	0.62047	657.605	6.51568	2484.8	22.2075	73.5349	dark rim
IZ070-2*	161.767	56.3872	0.360073	1.28304	0.184428	0.471497	9.58128	1.48598	0.376787	1.4092	0.948326	2061.26	24.861	2693.09	7.78988	23.4613	rim
IZ070-13.1*	741.545	162.456	0.226307	3.32216	0.188692	0.767491	2.81748	1.85487	0.108294	1.68864	0.910381	662.834	10.6366	2730.8	12.6357	75.7274	rim
IZ070-4*	590.231	213	0.372785	2.32067	0.189437	0.553716	2.73534	1.17819	0.104723	1.03997	0.882682	642.031	6.3552	2737.28	9.1107	76.545	rim
IZ070-19.1*	742.607	175.071	0.243532	4.95266	0.189677	0.787215	2.37184	1.37817	0.0906918	1.13122	0.82081	559.627	6.06361	2739.37	12.9501	79.5709	oscillatory core
IZ070-7.1*	432.602	156.294	0.373212	2.71651	0.191421	0.533004	4.92558	1.32203	0.186624	1.20983	0.915125	1103.06	12.2658	2754.41	8.75608	59.9529	oscillatory core
IZ070-8.1*	225.541	110.653	0.506803	1.50708	0.193439	0.646353	9.0924	1.50557	0.340905	1.35977	0.903159	1891.02	22.2854	2771.62	10.6014	31.7719	oscillatory core
IZ070-6.1	125.85	69.3553	0.569281	0.673402	0.196826	0.609273	11.2007	1.70067	0.412727	1.58779	0.933624	2227.38	29.903	2800.06	9.96737	20.4526	oscillatory core
IZ070-5.2	121.395	97.5844	0.830384	1.29121	0.196862	0.509981	11.3365	1.5832	0.417651	1.49881	0.946698	2249.81	28.4648	2800.36	8.34279	19.66	oscillatory core
IZ070-20.1	115.985	57.2864	0.51021	0.23231	0.198119	0.356912	14.7489	1.65787	0.539925	1.619	0.976552	2783.14	36.593	2810.76	5.83324	0.982872	oscillatory core
IZ070-10.2	158.745	74.7685	0.486541	1.93018	0.198265	0.506871	12.5449	1.59257	0.4589	1.50975	0.947999	2434.7	30.6138	2811.97	8.2832	13.4165	oscillatory core
IZ070-3.1	155.969	69.6763	0.461474	0.493619	0.198302	0.35933	11.8327	1.55336	0.432766	1.51123	0.972877	2318.18	29.4257	2812.27	5.87195	17.5694	oscillatory core
IZ070-15.1	125.818	66.4821	0.545834	0.678235	0.198543	0.412807	12.7776	1.64366	0.466758	1.59098	0.967948	2469.33	32.6375	2814.26	6.74463	12.2566	oscillatory core
IZ070-12.1	84.25	56.7541	0.69587	0.0690377	0.198584	0.372005	14.2592	1.88263	0.520772	1.84551	0.980283	2702.45	40.7398	2814.6	6.0778	3.98437	oscillatory core
IZ070-4.1	155.244	51.1351	0.340255	0.298218	0.198688	0.38617	9.17676	1.66576	0.334978	1.62038	0.972757	1862.46	26.2107	2815.45	6.30875	33.8484	oscillatory core
IZ070-11.1	107.871	55.9928	0.5362	0.0173587	0.199013	0.331676	14.7203	1.72507	0.536455	1.69288	0.981342	2768.59	38.103	2818.12	5.41718	1.75746	oscillatory core
IZ070-18.1	109.782	87.2198	0.820703	0.00514096	0.199296	0.309108	15.0786	1.69754	0.548734	1.66916	0.983282	2819.9	38.1243	2820.44	5.04754	0.0188337	oscillatory core
IZ070-17.1	104.631	50.2049	0.495662	0.0359889	0.200177	0.340949	13.6609	1.73621	0.494954	1.7024	0.980529	2592.07	36.3343	2827.64	5.56388	8.33092	oscillatory core
IZ070-1	77.2946	40.8366	0.545758	0.0222963	0.200299	0.375718	15.217	1.93495	0.550997	1.89812	0.980967	2829.32	43.4691	2828.64	6.13071	-0.0240511	oscillatory core
Zircon 212796
IZ796-7.1*	714.281	1474.55	2.13251	0.0139024	0.117427	0.314113	4.67746	1.15011	0.288895	1.10638	0.961981	1636	15.9862	1917.44	5.6342	14.6776	dark core
IZ796-1*	864.47	1902.59	2.27351	0.0293131	0.121227	0.260124	4.84791	1.12099	0.290037	1.09039	0.972704	1641.71	15.8034	1974.37	4.63461	16.8487	core
IZ796-5*	636.348	1289.49	2.09327	0.0806641	0.144661	0.413652	7.31293	1.1821	0.36664	1.10736	0.936776	2013.57	19.1511	2283.75	7.11987	11.8305	altered rim
IZ796-10.1*	483.666	1154.98	2.46678	0.024532	0.146441	0.173233	7.49691	1.1659	0.371295	1.15296	0.9889	2035.49	20.1243	2304.77	2.97508	11.6835	rim
IZ796-12.1*	788.598	1350.75	1.76938	0.00790643	0.148188	0.243446	8.41426	1.30711	0.411814	1.28423	0.982503	2223.21	24.1483	2325.12	4.17193	4.38308	dark core
IZ796-1.1*	561.142	452.519	0.833036	0.0119631	0.155717	0.157928	8.33056	1.13758	0.388005	1.12656	0.990316	2113.57	20.3011	2409.67	2.68276	12.2881	core
IZ796-6.1*	439.905	592.159	1.39053	-1.48228e-11	0.156042	0.174416	8.26691	1.16384	0.384239	1.1507	0.988707	2096.06	20.5907	2413.21	2.96177	13.1426	oscillatory core
IZ796-22.1*	430.438	734.159	1.76189	0.0354233	0.156829	0.18868	9.16066	1.06274	0.423642	1.04586	0.984113	2276.99	20.0627	2421.76	3.2012	5.97779	dark core
IZ796-18.1*	446.97	799.132	1.84689	0.0638516	0.158733	0.21722	8.45733	1.22247	0.386424	1.20301	0.984087	2106.22	21.6151	2442.21	3.67775	13.7577	oscillatory rim
IZ796-4*	263.979	382.071	1.49511	0.0318733	0.167915	0.196465	10.8062	1.23832	0.466746	1.22264	0.987334	2469.28	25.0809	2536.97	3.29498	2.66839	dark core
IZ796-3*	415.985	457.016	1.13489	0.00462508	0.173705	0.737688	11.6027	2.62883	0.484446	2.52321	0.959821	2546.6	53.0826	2593.67	12.3038	1.81468	dark core
IZ796-21.1*	483.588	709.644	1.51588	0.0257679	0.17382	0.621212	10.528	1.24907	0.439284	1.08364	0.867557	2347.43	21.3208	2594.77	10.36	9.53194	dark core
IZ796-11.1*	37.9631	14.2604	0.388033	0.0512383	0.180164	0.509945	12.3243	1.43045	0.496126	1.33646	0.934298	2597.13	28.5693	2654.38	8.45594	2.15683	bright rim
IZ796-14.1*	43.4775	61.6397	1.46452	0.470474	0.180244	0.773104	7.57338	4.7979	0.304739	4.7352	0.986933	1714.77	71.2953	2655.12	12.8188	35.4165	bright rim
IZ796-13.1*	34.3478	23.9134	0.719189	0.125701	0.181264	0.634059	12.0391	2.50697	0.481704	2.42546	0.967488	2534.68	50.8313	2664.47	10.504	4.8711	bright rim
IZ796-20.1*	59.5629	13.4754	0.233704	0.350573	0.181947	0.569863	12.0622	2.12868	0.480818	2.05098	0.9635	2530.83	42.9298	2670.69	9.43491	5.23705	bright rim
IZ796-2*	225.902	208.237	0.952222	0.00507452	0.185386	0.220636	12.2481	1.29835	0.479169	1.27947	0.985455	2523.65	26.7188	2701.65	3.64234	6.5889	dark core
IZ796-15.1*	243.296	452.665	1.92195	0.0152761	0.18545	0.224013	13.1449	1.36592	0.514078	1.34742	0.98646	2674.02	29.4919	2702.22	3.69789	1.04387	oscillatory rim
IZ796-5.1	272.816	254.984	0.965478	0.0270072	0.186064	0.193433	12.8502	1.26174	0.500893	1.24682	0.988179	2617.63	26.8236	2707.68	3.19147	3.32563	dark core
IZ796-17.1	332.019	355.362	1.10563	0.00594841	0.186677	0.384131	13.4283	1.33473	0.521708	1.27826	0.957692	2706.42	28.251	2713.11	6.3346	0.246474	dark core
IZ796-19.1	142.677	76.7501	0.555682	0.00894198	0.187321	0.294145	13.654	1.58122	0.528655	1.55362	0.982545	2735.78	34.6359	2718.78	4.8481	-0.625238	bright core
IZ796-16.1	102.59	67.8964	0.683663	0.0372315	0.187761	0.597892	13.1594	2.69237	0.508313	2.62515	0.975031	2649.42	57.031	2722.64	9.85092	2.68939	dark core
Zircon 212364
19364@7*	751.523	317.137	0.435918	0.140065	0.140188	0.200017	7.78208	2.77785	0.40261	2.77064	0.997404	2181.05	51.268	2229.53	3.46283	2.17455	core
19364@16*	1390.01	1086.62	0.807536	0.123367	0.143638	0.459796	8.05889	2.16435	0.406915	2.11494	0.977174	2200.8	39.4324	2271.53	7.92443	3.11357	core
19364@21*	993.016	261.455	0.271983	0.249873	0.168372	0.497133	9.34336	2.53696	0.402469	2.48777	0.980613	2180.4	46.0222	2541.52	8.33388	14.209	core
19364@20*	103.712	73.958	0.736644	0.272666	0.171787	0.982104	9.21035	2.35738	0.388852	2.14306	0.909086	2117.5	38.6794	2575.13	16.4098	17.7712	rim
19364@11*	778.805	268.886	0.356648	0.0814842	0.172235	0.555204	11.0138	2.53985	0.463782	2.47842	0.975815	2456.23	50.621	2579.48	9.2729	4.77792	core
19364@12*	12.5408	9.00097	0.741422	1.38722e-29	0.174013	1.72177	7.91086	5.13498	0.329717	4.83773	0.942111	1837.01	77.3288	2596.62	28.7088	29.2538	rim
19364@4*	809.044	242.86	0.310088	0.0638736	0.174629	0.183804	11.458	2.46132	0.475873	2.45445	0.997208	2509.27	51.0169	2602.51	3.06302	3.58283	core
19364@2*	689.586	280.607	0.42035	0.122348	0.175576	0.50444	10.628	3.487	0.439021	3.45032	0.989481	2346.25	67.8572	2611.52	8.39898	10.1574	core
19364@14c*	620.867	420.284	0.69927	3.59139	0.176185	0.78895	5.2809	2.32187	0.217389	2.18372	0.940501	1268.06	25.1375	2617.29	13.1288	51.5505	core
19364@3*	17.6935	5.81471	0.339481	1.26692	0.176599	1.58618	7.78695	3.75588	0.319799	3.4045	0.906447	1788.75	53.1792	2621.19	26.3856	31.758	rim
19364@1*	890.579	1042.3	1.20899	0.216363	0.178081	0.180614	11.7145	2.08483	0.477095	2.07699	0.99624	2514.6	43.2463	2635.08	3.00046	4.57216	core
19364@18*	51.5183	101.776	2.04072	1.20384	0.178615	1.32842	6.52255	3.06582	0.26485	2.76307	0.901249	1514.61	37.2967	2640.05	22.058	42.6296	rim
19364@19*	532.287	568.895	1.10405	0.0607422	0.180842	0.359884	12.621	2.20275	0.506165	2.17315	0.986563	2640.24	47.0791	2660.61	5.9641	0.765653	core
19364@5*	22.2088	10.7608	0.500516	1.37246e-29	0.180949	1.07215	9.92671	3.8814	0.397876	3.73039	0.961092	2159.25	68.4465	2661.59	17.7664	18.8735	rim
19364@10*	797.117	521.363	0.675645	0.212134	0.18236	0.375152	12.7344	2.28672	0.506464	2.25574	0.986451	2641.51	48.8873	2674.45	6.20899	1.2314	core
19364@9*	91.2968	102.702	1.16205	0.470199	0.185573	0.641659	10.6337	2.69889	0.415594	2.6215	0.971326	2240.45	49.6134	2703.32	10.5911	17.1224	rim
19364@17	9.86191	2.28983	0.239852	1.36064e-29	0.186683	1.80909	6.59892	8.61339	0.25637	8.42126	0.977694	1471.24	110.776	2713.15	29.8331	45.7736	rim
19364@8	706.64	233.832	0.341827	0.0144596	0.187321	0.18488	13.1405	2.31598	0.508775	2.30859	0.996809	2651.4	50.184	2718.78	3.0472	2.47841	core
19364@15	685.576	580.993	0.875418	0.0463191	0.187863	0.214768	12.7921	2.61485	0.493856	2.60601	0.996621	2587.34	55.5375	2723.54	3.53824	5.00091	core
19364@6B	22.2008	3.62037	0.168455	1.35649e-29	0.188731	1.30145	6.92346	3.69189	0.266059	3.45489	0.935806	1520.77	46.8033	2731.14	21.4259	44.3175	rim
* analysis excluded from average or intercept age calculation
na =not available
% 206Pbc = % of common 206Pb
% Disc. = % of discordance based on 207Pb/206Pb and 206Pb/238U ages
