# Supplementary material for: Greenstone burial–exhumation cycles at the late Archean transition to plate tectonics
Source: Nat Commun. 2022 Dec 22;13:7893. doi: 10.1038/s41467-022-35208-2 (PMC9780361; doi:10.1038/s41467-022-35208-2)
Supplement: Supplementary file 2 — Description of Additional Supplementary Files [file 41467_2022_35208_MOESM2_ESM.zip › supplementary datasets/Supplementary Dataset 11 - Sm-Nd and Lu-Hf isotope data.xlsx]

## Sheet: Sheet1
Table S11. Sm-Nd and Lu-Hf isotope data
Sample	Analysis type	Lu (ppm)	Hf (ppm)	176Lu/177Hf	176Hf/177Hf	±		Sm (ppm)	Nd (ppm)	147Sm/144Nd	143Nd/144Nd	±
14IF01 WR	whole rock	0.334063	1.9493	0.0243126	0.282306	3.36516e-06		2.64233	9.72009	0.164387	0.512095	1.00371e-05
14IF01 WR rpt	whole rock							2.64228	9.72043	0.164378	0.512102	5.73554e-06
14IF1_mx	matrix	0.137515	2.07859	0.00938429	0.281532	3.46257e-06		2.76143	10.1838	0.163973	0.512096	5.8379e-06
14IF1_G1	garnet	2.72313	0.263613	1.48605	0.358814	5.13183e-06		0.16271	0.440082	0.223631	0.513086	7.49105e-06
14IF1_G2	garnet	2.72138	0.244398	1.60361	0.364887	5.04453e-06		0.17124	0.484442	0.213796	0.512935	6.97592e-06
14IF1_G3	garnet	2.67469	0.233164	1.65279	0.367418	5.70761e-06		0.167298	0.45396	0.222908	0.513076	1.25191e-05
Sm,Nd, Lu and Hf concentrations were determined by isotope dilution (~0.5% s.e.)
Reported uncertainties on 143Nd/144Nd and 176Lu/177Hf are in-run at ± 2 s.e. Uncertainties for isochron regression combine in run errors and external reproducibility of spiked rock standards (added in quadrature)
Purified Hf (JMC 475, 50 ppb) and Nd (J Nd, 100 ppb) solutions analysed throughout the session returned 176Hf/177Hf = 0.282141 ± 8 (2 SD) and 0.512088 ± 16 (2 SD), respectively
