# Supplementary material for: Greenstone burial–exhumation cycles at the late Archean transition to plate tectonics
Source: Nat Commun. 2022 Dec 22;13:7893. doi: 10.1038/s41467-022-35208-2 (PMC9780361; doi:10.1038/s41467-022-35208-2)
Supplement: Supplementary file 2 — Description of Additional Supplementary Files [file 41467_2022_35208_MOESM2_ESM.zip › supplementary datasets/Supplementary Dataset 12 - Representative mineral compositions.xlsx]

## Sheet: Table S1
Table S12. Representative mineral compositions for sample 219364
Mineral	Grt	Grt	Grt	Grt								Hbl	Hbl	Hbl	Hbl	Hbl	Hbl	Hbl	Hbl							Hbl						Pl	Pl	Pl	Pl	Pl	Pl	Pl	Pl
Setting	relic in Pl	relic in Pl	relic in Hbl	traverse: core to rim								euhedral	euhedral	euhedral	euhedral	euhedral	euhedral	euhedral	traverse parallel to cleavage: rim to rim							traverse perpendicular to cleavage: rim to rim
ID number	1181	1205	699	608	609	610	611	612	613	614	615	1173	1176	1190	1194	1206	1218	1219	1222	1223	1224	1225	1226	1227	1228	1229	1230	1231	1232	1233	1234	1165	1171	1177	1180	1191	1200	1213	1215
wt%
SiO2	36.3159	35.8323	36.3091	36.1843	36.8422	36.9111	36.5892	36.3384	36.7617	36.4697	36.9327	41.741	40.2903	41.9203	38.203	40.2609	39.4053	40.1125	39.3096	39.7363	39.1235	38.504	38.5917	39.5495	39.1809	39.134	38.324	38.8416	39.1549	38.9972	38.6677	49.1766	48.5169	50.9798	58.3552	50.4935	57.4989	47.9144	50.695
TiO2	0.032587	0.017595	0.014607	0.055993	0.081347	0.066869	0.025594	0.038598	0.023489	0	0.027248	0.944549	1.20297	1.17349	1.06832	1.18958	1.12263	1.09076	1.32671	1.28331	1.24258	1.13059	1.10145	1.01826	1.01527	1.2671	1.23032	1.31802	1.31488	1.32577	1.31363	0.000473	0.000615	0.034598	0.16549	0.010347	0	0.007624	0.011402
Al2O3	21.5219	21.2506	21.546	21.6738	21.4808	21.9121	21.6449	21.8151	21.7063	21.9606	21.3486	12.6777	12.9086	13.6659	12.5921	13.3138	13.6418	13.0511	13.7826	13.8426	14.0129	13.9213	13.7492	13.9386	13.3502	13.0495	13.4112	13.2582	13.0137	13.0941	12.9491	31.6923	32.3486	31.024	29.0059	30.5773	25.8593	32.833	30.5305
Cr2O3	0	0.030044	0.000659	0	0	0	0	0.005392	0	0.005917	0.017116	0.005204	0	0.002977	0.008482	0.000191	0	0	0	0.022052	0	0	0	0	0.030825	0.012928	0	0	0.00504	0.008603	0	0	0.013241	0	0	0	0.001051	0	0.000192
FeO	29.7837	28.6127	30.5332	29.825	29.9404	29.1637	30.4031	29.9929	29.7622	29.3782	29.2906	20.185	21.0751	20.7465	20.701	21.311	20.8313	21.4505	21.6783	22.0859	22.2691	23.2259	22.1847	22.2567	22.0365	21.7671	21.9531	21.975	21.8166	22.1992	21.6021	0.080318	0.312903	0.075129	0.980748	0.148539	0.029584	0.159814	0.105337
MnO	0.995567	1.36251	1.67767	0.498509	0.469856	0.501715	0.450211	0.521556	0.461909	0.567183	0.512734	0.069384	0.069565	0.101069	0.112571	0.118903	0.116934	0.097744	0.174439	0.143554	0.147818	0.132579	0.13305	0.146884	0.144375	0.155453	0.150425	0.143161	0.151935	0.126345	0.105829	0	0	0	0	0	0	0.011281	0
MgO	2.36915	2.16923	1.9333	1.96602	1.92151	1.80909	1.94254	1.90468	1.94875	1.91263	1.89352	7.53385	6.83422	7.16253	6.4508	6.59438	6.50584	6.68373	6.0153	6.06288	6.06624	5.60894	5.9582	6.25797	6.08743	6.1962	5.78488	6.10863	6.11768	6.13912	6.07231	0	0.00074	0	0.215652	0	0	0.002014	0.018085
ZnO	0.006555	0.03078	0	0.011539	0	0	0	0	0	0.015826	0	0	0.019248	0	0.025194	0	0	0	0.00684	0	0.011476	0.001912	0	0	0	0	0	0	0	0.009701	0.04734	0	0.004571	0	0.006545	0.028159	0.034894	0.006484	0
CaO	8.09101	8.66328	6.96774	8.68586	9.01302	8.96645	8.68045	8.63114	8.89927	8.8643	9.65933	11.0664	11.0903	11.1316	11.1995	10.9654	11.0458	10.9909	11.0776	11.1184	11.1685	10.3604	11.0504	11.1398	11.1443	11.1439	10.3644	11.0987	11.1641	11.0003	11.2105	14.7887	15.3525	13.401	1.83414	13.621	7.95286	15.6652	13.4622
Na2O	0.007431	0.004586	0	0.014904	0.039144	0.013801	0.028826	0.027646	0.007975	0.012617	0.005553	1.03813	1.19576	1.12166	0.931078	1.22766	0.999853	1.05444	1.28266	1.0559	1.34859	1.19408	1.33901	1.32038	1.15531	1.08995	1.1203	1.19902	1.04452	1.23887	0.855704	3.13958	2.89113	3.99179	5.90246	3.89049	7.01951	2.63852	3.92774
K2O	0.007395	0.008466	0.013553	0.006153	0.003223	0	0	0.009833	0.009733	0	0.001872	0.705499	0.820778	0.851047	0.824387	0.821738	0.778295	0.823356	0.846388	0.89651	0.866496	0.881717	0.848807	0.885847	0.844165	0.862672	0.962865	0.889027	0.905928	0.886412	0.888216	0.029605	0.017836	0.029828	4.05095	0.046028	0.098779	0.033805	0.039028
Cl	0.001159	0	0.012327	0.003374	0.008361	0	0	0	0.002547	0	0.011132	0.02598	0.02999	0.029012	0.015226	0.021726	0.027999	0.02079	0.038896	0.032074	0.039959	0.032778	0.028528	0.029841	0.034847	0.039361	0.054558	0.039868	0.033072	0.033569	0.033606	0	0.005613	0	0.03267	0.007601	0.000754	0	0
F	0	0.042887	0	0	0	0	0	0	0	0	0	0.059321	0.131169	0.033756	0.134368	0.150477	0.067592	0.10667	0.080952	0.113407	0.132263	0.088776	0.092209	0.104157	0.14204	0.131817	0.11684	0.086446	0.12015	0.116951	0.073548	0	0.024109	0.016841	0.035819	0.034131	0	0.012893	0
H2O	0	0	0	0	0	0	0	0	0	0	0	0	0	0	0	0	0	0	0	0	0	0	0	0	0	0	0	0	0	0	0	0	0	0	0	0	0	0	0
OH = Cl	0.000261542	0	0.00278173	0.000761382	0.00188676	0	0	0	0.00057476	0	0.00251206	0.00586269	0.00676759	0.00654689	0.00343592	0.00490272	0.0063183	0.0046915	0.00877733	0.00723787	0.00901721	0.00739673	0.00643767	0.00673396	0.00786363	0.00888226	0.0123116	0.00899667	0.00746308	0.00757523	0.00758358	0	0.00126664	0	0.00737236	0.00171525	0.000170149	0	0
OH = F	0	0.0180585	0	0	0	0	0	0	0	0	0	0.0249784	0.0552316	0.0142137	0.0565786	0.0633617	0.0284611	0.0449158	0.0340866	0.0477525	0.0556923	0.0373811	0.0388267	0.0438576	0.0598091	0.0555045	0.0491981	0.0364	0.0505918	0.0492448	0.030969	0	0.0101516	0.00709128	0.0150824	0.0143716	0	0.00542889	0
Total	99.1321	98.0069	99.0054	98.9247	99.798	99.3448	99.7648	99.2852	99.5833	99.187	99.6979	96.0212	95.606	97.9191	92.206	95.9075	94.5086	95.4329	95.5774	96.3379	96.3647	95.0382	95.032	96.5973	95.0985	94.7856	93.4114	94.9123	94.7845	95.1193	93.781	98.9076	99.4773	99.5459	100.563	98.841	98.4955	99.2796	98.7895
Oxygen	12	12	12	12	12	12	12	12	12	12	12	23	23	23	23	23	23	23	23	23	23	23	23	23	23	23	23	23	23	23	23	8	8	8	8	8	8	8	8
Si	2.91458	2.90876	2.93321	2.91186	2.93995	2.95508	2.9221	2.91422	2.93784	2.92386	2.94763	6.36187	6.21004	6.28659	6.11013	6.19266	6.13557	6.19763	6.08601	6.10796	6.01808	6.0267	6.02198	6.05895	6.09836	6.11277	6.09349	6.06271	6.12188	6.07859	6.10612	2.26492	2.22571	2.32224	2.59622	2.31887	2.60695	2.20386	2.3279
Ti	0.00196705	0.00107427	0.000887524	0.00338904	0.00488233	0.00402651	0.00153735	0.00232816	0.00141185	0	0.00163564	0.108278	0.139457	0.132362	0.128513	0.137619	0.131471	0.126756	0.154491	0.148365	0.143759	0.133098	0.129271	0.117329	0.118854	0.148863	0.147131	0.154733	0.154624	0.155428	0.15602	1.6385e-05	2.12198e-05	0.00118537	0.00553765	0.000357394	0	0.00026375	0.000393796
Al	2.03559	2.03298	2.05128	2.05549	2.02011	2.06741	2.03717	2.06179	2.04432	2.07491	2.00799	2.27716	2.34479	2.41523	2.37346	2.41338	2.50324	2.37642	2.51475	2.50759	2.54026	2.56793	2.52844	2.51655	2.44882	2.40219	2.513	2.43885	2.39789	2.40533	2.40983	1.7202	1.74888	1.66547	1.52082	1.65489	1.38172	1.77975	1.6522
Cr	0	0.00192813	4.20879e-05	0	0	0	0	0.000341863	0	0.000375034	0.00107996	0.000627053	0	0.000352951	0.0010725	2.32259e-05	0	0	0	0.0026798	0	0	0	0	0.00379304	0.00159647	0	0	0.00062298	0.00106014	0	0	0.00048022	0	0	0	3.76721e-05	0	6.97019e-06
Fe3+	0.133074	0.136018	0.0802038	0.116501	0.0954901	0.0165196	0.120021	0.110072	0.0790587	0.0789585	0.0919488	0.606318	0.718831	0.556788	0.90513	0.681488	0.764404	0.75165	0.779891	0.734521	0.851844	0.858503	0.89122	0.866154	0.862203	0.821914	0.733058	0.891655	0.796307	0.878149	0.838976	0	0	0	0.00715371	0	0	0	0
Fe2+	1.86569	1.80619	1.98234	1.89044	1.90232	1.93583	1.91029	1.90124	1.90979	1.89053	1.86281	1.96617	1.9974	2.0448	1.86339	2.05946	1.94778	2.01967	2.02659	2.10423	2.01251	2.18133	2.00347	1.985	2.00583	2.02115	2.18567	1.9765	2.05595	2.01526	2.01346	0.00309322	0.0120029	0.00286167	0.029332	0.00570406	0.00112159	0.00614661	0.00404467
Mn2+	0.0676688	0.0936723	0.114782	0.0339752	0.0317539	0.0340179	0.0304507	0.0354239	0.0312628	0.0385111	0.0346571	0.00895613	0.00908078	0.0128365	0.0152482	0.0154891	0.0154198	0.0127901	0.0228726	0.018688	0.0192569	0.0175747	0.0175833	0.0190576	0.0190314	0.0205646	0.020256	0.0189249	0.0201185	0.0166789	0.0141534	0	0	0	0	0	0	0.000439444	0
Mg	0.283463	0.26252	0.232837	0.235865	0.228592	0.215922	0.231279	0.227721	0.232174	0.228602	0.225298	1.71184	1.57039	1.60133	1.53813	1.51214	1.51018	1.53954	1.38841	1.38935	1.39112	1.30882	1.38607	1.42927	1.41253	1.44289	1.37124	1.42147	1.42597	1.42659	1.42954	0	5.06094e-05	0	0.0143034	0	0	0.000138103	0.00123806
Zn	0.000388386	0.00184465	0	0.000685537	0	0	0	0	0	0.000936716	0	0	0.00219024	0	0.00297483	0	0	0	0.000781812	0	0.00130324	0.00022094	0	0	0	0	0	0	0	0.00111634	0.00551896	0	0.00015481	0	0.000214973	0.000954706	0.00116798	0.000220177	0
Ca	0.695671	0.75342	0.603033	0.748834	0.770524	0.76905	0.742687	0.741561	0.761919	0.761361	0.825906	1.80697	1.8313	1.78842	1.91899	1.80693	1.84255	1.81929	1.83739	1.83094	1.84051	1.73729	1.84733	1.82833	1.85829	1.86484	1.76547	1.85594	1.87001	1.83694	1.89655	0.729703	0.754529	0.653986	0.0874211	0.670149	0.386294	0.771925	0.662272
Na	0.0011562	0.00072173	0	0.00232521	0.00605574	0.00214206	0.00446308	0.00429831	0.00123558	0.00196105	0.000859207	0.306748	0.357311	0.326107	0.288701	0.366084	0.301818	0.315847	0.384994	0.314659	0.402169	0.36234	0.405077	0.39216	0.348615	0.330064	0.345333	0.362831	0.316609	0.374372	0.261968	0.280333	0.257129	0.352521	0.5091	0.34638	0.617003	0.235281	0.349663
K	0.000757053	0.000876637	0.0013966	0.000631607	0.000328067	0	0	0.00100589	0.000992175	0	0.00019058	0.13716	0.161372	0.1628	0.168187	0.161226	0.15458	0.162272	0.167152	0.175781	0.170018	0.17604	0.168952	0.173111	0.1676	0.171885	0.195285	0.177008	0.180676	0.176244	0.178914	0.00173927	0.00104371	0.00173317	0.229894	0.00269632	0.00571276	0.00198339	0.00228604
Cl	0.000158523	0	0.00169337	0.000462405	0.00113526	0	0	0	0.000346105	0	0.00151153	0.00680045	0.00795837	0.00746399	0.00421001	0.0057487	0.00751335	0.00553438	0.0103819	0.00849115	0.0106137	0.00886037	0.00769356	0.00789657	0.00936775	0.0106095	0.0149398	0.010755	0.00891777	0.0090405	0.00916097	0	0.000437861	0	0.00246444	0.000593457	5.80352e-05	0	0
F	0	0.0110714	0	0	0	0	0	0	0	0	0	0.0289714	0.0649444	0.0162034	0.0693196	0.0742887	0.0338415	0.0529809	0.0403148	0.0560165	0.065547	0.0447742	0.0463972	0.0514252	0.0712432	0.066292	0.0596952	0.0435103	0.0604481	0.0587652	0.0374074	0	0.003509	0.0024318	0.00504134	0.00497199	0	0.00188077	0
OH-	0	0	0	0	0	0	0	0	0	0	0	1.96426	1.92721	1.97634	1.92659	1.9201	1.95868	1.94156	1.94936	1.93558	1.92397	1.94643	1.94597	1.94075	1.91953	1.92323	1.92549	1.9458	1.93074	1.93229	1.95348	0	0	0	0	0	0	0	0
Total	8	8	8	8	8	8	8	8	8	8	8	15.2921	15.3422	15.3276	15.3139	15.3465	15.307	15.3219	15.3633	15.3348	15.3908	15.3699	15.3994	15.3859	15.3439	15.3387	15.3699	15.3606	15.3407	15.3658	15.311	5	5	5	5	5	5	5	5
Compositional parameters
x(Grt)	0.868105	0.873099	0.89489	0.889073	0.892726	0.899653	0.892005	0.893036	0.891607	0.892124	0.892104	--	--	--	--	--	--	--	--	--	--	--	--	--	--	--	--	--	--	--	--	--	--	--	--	--	--	--	--
p(Alm)	0.640581	0.619448	0.675876	0.649833	0.64855	0.655143	0.655397	0.654258	0.650662	0.647662	0.631746	--	--	--	--	--	--	--	--	--	--	--	--	--	--	--	--	--	--	--	--	--	--	--	--	--	--	--	--
p(Pyp)	0.0307895	0.022025	0.0392835	0.0228275	0.0301879	0.0648147	0.0193387	0.0233281	0.0395721	0.038836	0.0304321	--	--	--	--	--	--	--	--	--	--	--	--	--	--	--	--	--	--	--	--	--	--	--	--	--	--	--	--
z(Grt) = p(Grs)	0.238858	0.258392	0.205604	0.25741	0.262691	0.26027	0.254807	0.255188	0.259585	0.260829	0.280094	--	--	--	--	--	--	--	--	--	--	--	--	--	--	--	--	--	--	--	--	--	--	--	--	--	--	--	--
p(Sps)	0.023234	0.0321258	0.0391347	0.0116789	0.0108257	0.0115127	0.0104472	0.0121902	0.0106512	0.0131933	0.0117535	--	--	--	--	--	--	--	--	--	--	--	--	--	--	--	--	--	--	--	--	--	--	--	--	--	--	--	--
x(Hbl)	--	--	--	--	--	--	--	--	--	--	--	0.534574	0.559842	0.560813	0.547812	0.576621	0.563275	0.56745	0.593439	0.602313	0.591283	0.624996	0.591074	0.581383	0.586782	0.583466	0.614485	0.58167	0.590465	0.585516	0.584799	--	--	--	--	--	--	--	--
y(Hbl)	--	--	--	--	--	--	--	--	--	--	--	0.319515	0.277412	0.350911	0.241795	0.303022	0.319402	0.287026	0.300381	0.307775	0.279171	0.297319	0.275213	0.287747	0.273591	0.257478	0.303244	0.250779	0.259883	0.24196	0.257973	--	--	--	--	--	--	--	--
ca(Pl)	--	--	--	--	--	--	--	--	--	--	--	--	--	--	--	--	--	--	--	--	--	--	--	--	--	--	--	--	--	--	--	0.721211	0.745065	0.648641	0.105783	0.657508	0.382844	0.764896	0.652986
Hornblende cations calculated following Holland and Blundy (1994); Fe3+ contents for other minerals based on Droop (1987)
see Supplementary text for definitions of compositional parameters; p = proportion of garnet endmembers (almadine, pyrope, grossular, spessartine)
Droop, G. T. R. A general equation for estimating Fe 3+ concentrations in ferromagnesian silicates and oxides from microprobe analyses, using stoichiometric criteria. Mineralogical Magazine 51, 431–435 (1987).
Holland, T. & Blundy, J. Non-ideal interactions in calcic amphiboles and their bearing on amphibole-plagioclase thermometry. Contributions to mineralogy and petrology 116, 433–447 (1994).
