# Supplementary material for: Greenstone burial–exhumation cycles at the late Archean transition to plate tectonics
Source: Nat Commun. 2022 Dec 22;13:7893. doi: 10.1038/s41467-022-35208-2 (PMC9780361; doi:10.1038/s41467-022-35208-2)
Supplement: Supplementary file 2 — Description of Additional Supplementary Files [file 41467_2022_35208_MOESM2_ESM.zip › supplementary datasets/Supplementary Dataset 13 - Compositions used in phase equilibria modelling.xlsx]

## Sheet: Sheet1
	Table S13. Compositions used in phase equilibria modelling for sample 219364
	XRF whole rock compositions (wt%)
	SiO2	TiO2	Al2O3	Fe2O3 (a)	FeO (a)	MnO	MgO	CaO	Na2O	K2O	P2O5	LOI	Total
	55.63	1.52	12.54	5.058	15.2	0.22	1.25	6.37	0.39	0.24	0.689	-0.01	99.11
	Normalized molar proportion used for phase equilibria modelling
	SiO2	TiO2	Al2O3	O	FeO	MnO	MgO	CaO (b)	Na2O	K2O	--	H2O	Total
	60.033	1.238	7.976	2.053	17.827	--	2.014	6.316	0.413	0.167	--	1.964	100
	LOI, loss on ignition; -- not analyzed
	(a) FeO analyzed by Fe2+ titration; Fe2O3 contents calculated by difference
	(b) CaO modified to remove apatite: CaO(Mod) = CaO(Total) - (moles CaO(in Ap) = 3.33 * moles P2O5)
