# Supplementary material for: Greenstone burial–exhumation cycles at the late Archean transition to plate tectonics
Source: Nat Commun. 2022 Dec 22;13:7893. doi: 10.1038/s41467-022-35208-2 (PMC9780361; doi:10.1038/s41467-022-35208-2)
Supplement: Supplementary file 2 — Description of Additional Supplementary Files [file 41467_2022_35208_MOESM2_ESM.zip › supplementary datasets/Supplementary Dataset 2 - Whole-rock major & trace element compositions amphibolite WGB.xlsx]

## Sheet: Table S b
Table S2. Whole-rock major and trace element compositions of amphibolite from the WGB
Element oxides in wt%; elements in ppm
SeriesName	SampleNo	Latitude	Longitude		SiO2	TiO2	Al2O3	Fe2O3T	MgO	MnO	CaO	Na2O	K2O	P2O5	SO3	LOI	Ag	As	Ba	Be	Bi	Cd	Ce	Co	Cr	Cs	Cu	Dy	Er	Eu	Ga	Gd	Ge	Hf	Ho	La	Li	Lu	Mo	Nb	Nd	Ni	Pb	Pr	Rb	Sb	Sc	Se	Sm
Unenriched amphibolite	209027	-27.9881	120.46		49.89	0.74	14.57	12.57	7.27	0.18	11.05	2.18	0.709999	0.061	0.025	0.759999	0.159999	1.1	384	0.56	0.219999	0.159999	17.2	67.5	209	0.319999	54.6	6.19	4.52	1.08	14.5	5.55	1.08	1.3	1.48	13.4	8	0.66	0.2	1.7	12.8	119.4	3.8	2.58	33.6	-0.05	38	1	3.34
Unenriched amphibolite	209028	-27.9884	120.46		53.92	1.73	13.3	18.88	3.43	0.25	7.33	0.469999	0.61	0.188999	0.019999	0.1	0.119999	0.899999	107.6	0.55	0.119999	0.14	19.1	97.2	-20	0.239999	55.2	7.12	4.39	1.37	16.2	5.4	1.66	3	1.48	7.8	9.2	0.72	0.2	4.6	13.5	23.2	1.3	2.63	32.3	0.059999	43	1.8	4.1
Unenriched amphibolite	209029	-27.9886	120.46		50.21	1.35	14.47	14.45	5.54	0.23	11.26	2.04	0.289999	0.130999	0.041	0.189999	0.27	-0.5	597.2	1.32	0.62	0.28	46.8	80.7	138	0.27	66	9.02	5.94	1.95	18.7	8.71	1.54	2.5	1.97	29.3	4.6	0.769999	0.3	4.6	28	65.6	5.9	6.23	8.3	0.059999	37	0.8	7.03
Unenriched amphibolite	209033	-27.99	120.459		49.95	0.66	13.37	11.96	7.38	0.2	11.18	3.48	0.649999	0.046	0.014	0.68	0.14	0.5	52.8	0.639999	0.15	0.15	12.7	59.7	232	0.15	36.9	2.55	1.63	0.67	14.9	2.13	1.05	1.3	0.509999	6.3	12.8	0.259999	0.3	2.2	6.7	58.2	9.2	1.45	5.4	-0.05	39	0.8	1.86
Unenriched amphibolite	209035	-27.9901	120.459		48.26	1.3	13.36	16.38	5.55	0.239999	10.92	2.75	0.839999	0.112	0.017	0.349999	0.3	-0.5	161.6	0.889999	0.159999	0.129999	21.3	77.3	65	0.66	56.5	4.46	2.56	1.19	20.7	4.47	1.21	2.4	0.879999	10	18	0.36	0.5	4	13.4	70.6	7.1	2.91	15.4	0.109999	35	0.8	3.72
Unenriched amphibolite	209050	-27.9913	120.459		50.13	0.45	16.39	7.86	7.97	0.14	12.55	2.97	0.56	0.036	0.018	0.59	0.06	-0.5	254.6	0.32	0.08	0.09	3.6	53.3	420	0.28	16.1	1.6	1.1	0.41	12.8	1.37	1.23	0.7	0.37	1.4	12.2	0.17	-0.1	1.1	2.9	77	4.4	0.58	12.6	-0.05	40	-0.5	1
Unenriched amphibolite	209616	-27.9975	120.46		53.4	0.77	13.97	12.05	6.63	0.19	10.23	1.84	0.35	0.085	0.032	0.46	0.04	-0.5	505.9	0.63	0.04	0.12	14.9	82.8	103	0.3	25.7	3.61	2.35	0.87	16.7	3.13	1.51	2.4	0.79	7.5	4.3	0.33	0.5	3.2	9.7	103.3	2.7	2.14	6.6	-0.05	34	-0.5	2.47
Unenriched amphibolite	209621	-27.9913	120.459		49.73	1.88	15.03	17.92	4.7	0.239999	8.29	0.31	1.12	0.175999	0.023	0.959999	0.1	0.8	232.1	0.109999	0.4	0.109999	19.3	82.2	98	0.439999	83.8	6.22	4.3	1.31	17.6	5.14	1.57	2.7	1.41	8.7	17	0.61	0.2	5.1	13.3	58.8	3.9	2.74	76.5	0.09	41	-0.5	3.82
Unenriched amphibolite	212061	-27.9959	120.46		50.56	1.89	14.76	15.26	4.82	0.21	9.37	2.17	0.6	0.205	0.047	0.34	0.03	-0.5	779.4	0.69	0.03	0.12	28.5	77.3	93	0.39	125.9	6.12	3.43	1.82	21.7	6.09	0.35	3.6	1.31	10.5	6.1	0.49	0.3	8	19.6	61.7	2.9	4.23	25.7	-0.05	30	-0.5	5.42
Unenriched amphibolite	212063	-27.9959	120.46		50.6	1.83	14.55	15.25	4.97	0.2	9.66	2.24	0.43	0.203	0.032	0.14	0.04	-0.5	480.6	0.67	0.04	0.13	25.1	76	99	0.33	108	6.29	3.52	1.84	21.5	6.29	0.38	3.5	1.23	9.1	5.1	0.49	0.4	8.4	17.9	69.2	3.2	3.78	14.1	-0.05	32	0.6	5.08
Unenriched amphibolite	212068	-27.9975	120.46		53.41	0.79	13.84	11.94	6.54	0.17	10.53	2	0.35	0.088	0.038	0.4	0.05	-0.5	583.3	0.59	0.09	0.1	14.6	84.7	125	0.32	23.1	3.68	2.3	0.85	17.5	3.15	1.04	2	0.81	7.8	3.6	0.32	0.2	3	8.9	96	2.8	2.17	7.3	-0.05	35	0.6	2.36
Unenriched amphibolite	212074	-27.9939	120.46		51.08	1.72	13.21	15.06	5.79	0.2	9.45	2.09	0.49	0.212	0.046	0.63	0.02	-0.5	542	1.07	0.03	0.12	28.5	69.1	183	0.27	71.6	6.77	4.02	1.95	19.4	7	0.65	3.9	1.43	12.8	4.7	0.59	0.3	8.3	20.6	75.1	2.1	4.64	19.4	-0.05	36	-0.5	5.65
Unenriched amphibolite	212075	-27.9939	120.46		50.64	1.79	14.55	14.4	5.66	0.19	10.22	2.12	0.28	0.164	0.029	0.29	0.07	-0.5	482.9	0.87	-0.01	0.12	26.4	90.6	139	0.24	98.3	5.45	3.12	1.72	19.1	5.3	0.93	3	1.12	11	3.4	0.46	0.3	6.9	17.8	66.8	1.4	3.98	9.2	-0.05	33	0.7	4.65
Unenriched amphibolite	212086	-27.9911	120.459		46.96	1.96	15.68	18.34	5.13	0.24	8.64	0.39	1.42	0.173	0.024	1.15	0.45	-0.5	191	0.2	0.43	0.1	20.9	72.4	110	0.74	92.6	6.69	4.37	1.69	20.3	5.92	0.72	3.2	1.5	10.5	19.3	0.7	-0.1	5.2	14	62.2	3.8	3.08	96.1	0.05	47	0.8	4.27
Unenriched amphibolite	212087	-27.9911	120.459		50.64	0.59	8.01	12.02	13.35	0.21	12.07	0.96	0.82	0.005	0.045	1.17	0.02	3.6	563.3	0.73	0.67	0.18	5.5	72.6	1084	0.65	9.5	2.69	1.68	0.65	11.9	2.36	0.95	0.9	0.55	6.1	2.6	0.26	0.3	1.8	6.7	235.5	4.8	1.57	29	0.55	50	0.5	1.66
Unenriched amphibolite	212088	-27.9912	120.459		53.82	1.84	13.45	16.81	4.31	0.22	8.99	0.52	0.13	0.171	0.013	0.05	0.09	-0.5	204.5	0.75	0.18	0.12	18.1	96.7	71	0.2	33.2	6.26	4.2	1.43	17.5	5.35	0.3	2.6	1.39	9.6	3.2	0.67	-0.1	4.2	14	56.3	3.6	2.88	6.3	0.06	39	-0.5	4.13
Unenriched amphibolite	212089	-27.9912	120.459		53.66	1.88	13.47	16.65	4.14	0.23	9	0.44	0.22	0.176	0.016	0.27	0.07	-0.5	274	0.93	0.17	0.13	19.5	91.8	68	0.39	14.8	6.79	4.25	1.51	19.3	5.81	0.4	2.6	1.48	11.6	6.2	0.63	-0.1	4.4	15.3	51.7	3.4	3.29	15.6	-0.05	42	0	4.18
Unenriched amphibolite	212090	-27.9912	120.459		53.7	1.83	13.41	17.05	4.42	0.23	9.16	0.47	0.11	0.172	0.01	-0.01	0.06	-0.5	103.5	0.84	0.2	0.12	20	92.4	109	0.12	33.1	6.15	4.04	1.38	19	5.39	0.49	2.9	1.39	9.1	2.8	0.6	-0.1	4.3	13.7	52.8	3.6	2.95	4.6	0.07	42	0.9	4.16
Unenriched amphibolite	212786	-27.9911	120.459		46.17	1.9	15.66	18.62	5.35	0.25	8.92	0.41	1.36	0.184	0.04	1.16	0.1		110.6	0.15	0.48	0.12	21.4	73.7	104	0.5	91.4	6.7	4.5	1.6	18.6	5.3	2.13	3.1	1.4	9.2	21.7	0.7	-0.1	4.4	15.2	64.6	4.5	3	91.8	0.09	49	-0.5	4.3
Unenriched amphibolite	212797	-27.9886	120.46		54.05	1.75	13.26	19.1	3.45	0.24	7.21	0.53	0.38	0.111	0.022	0.05	0.07		279.4	0.31	0.08	0.09	27.1	52.2	-20	0.4	48	7	4.8	1.5	15.3	5.6	1.56	3.9	1.6	12.4	5.7	0.8	0.2	4.9	16.7	35.5	1.4	3.8	20.5	-0.05	42	-0.5	4.7
Unenriched amphibolite	214209	-27.9886	120.46		50.76	1.37	14.42	14.96	5.43	0.25	10.64	1.95	0.32	0.126	0.073	0.14	0.2	14.42	1130.9	1.08	0.38	0.23	54.2	47.5	146	0.3	145.9	8.1	5	1.9	19.1	8	1.29	2.8	1.9	30.8	2.7	0.7	0.4	5.2	27.5	79.9	3.3	7.1	9.9	0.11	37	-0.5	7
Unenriched amphibolite	214292	-27.9944	120.465		51.17	0.65	12.64	10.85	7.73	0.23	14.62	1.64	0.35	0.056	0.05	0.42	0.04	12.64	762.1	0.48	0.11	0.11	24.5	56.3	1003	1.1	19.9	6	4.1	1.2	11.2	5.1	1.25	1.2	1.4	15.2	13.3	0.6	1	2.3	13.2	202.6	3.5	2.9	10.9	-0.05	38	-0.5	3.7
Unenriched amphibolite	214296	-27.9872	120.459		50.1	1.08	14.47	13.2	6.89	0.18	10.69	2.69	0.31	0.083	0.02	0.44	0.03	14.47	131.8	0.36	0.03	0.14	9.9	49.5	155	0.1	39.6	3.9	2.9	1	12.9	3	1.14	1.9	0.9	4.1	5.3	0.5	0.2	2.6	7.4	130.4	1.5	1.5	9.9	-0.05	41	-0.5	2.8
Unenriched amphibolite	214298	-27.9879	120.457		51.55	0.73	14.12	10.11	8.02	0.16	11.38	2.68	0.55	0.062	0.03	0.38	0.02	14.12	349.6	0.38	0.03	0.04	9.9	40.2	362	0.2	110.7	4.9	3.1	0.9	11.2	4.9	1.11	1.5	1	13	5.6	0.6	0.1	1.8	10.7	117.6	3.5	2.5	10.1	-0.05	39	-0.5	3.3
Unenriched amphibolite	214300	-27.9963	120.46		51.11	0.63	13.26	11.3	8.18	0.19	11.89	2.59	0.59	0.051	0.03	0.5	0.03	13.26	242.3	0.29	0.32	0.06	7.1	49.8	493	0.1	25.2	2.5	1.3	0.5	12.5	2.1	1.23	1.2	0.5	3.8	9.3	0.3	0.1	1.4	5.2	115.4	7.7	1.2	7.4	0.08	42	-0.5	1.9
Unenriched amphibolite	219368	-27.9941	120.461		52.83	0.77	14.28	11.32	6.29	0.16	11.09	2.09	0.41	0.081	0.01	0.44	0.03	14.28	82.6	0.71	0.07	0.12	14.4	46.8	98	0.3	3.4	3	2.4	0.7	15.6	3.1	1.37	2	0.8	7	6.4	0.2	0.2	2.9	8.1	99.3	4.1	2.1	12.6	-0.05	35	-0.5	2.3
Unenriched amphibolite	219388	-27.9948	120.393		50.6	0.69	14.8	11.02	6.19	0.18	12.36	2.35	0.91	0.048	0.08	1	0.05	14.8	1238.6	0.46	0.19	0.13	46.7	43.2	318	0.8	63.5	8.4	4	2.6	12.5	9.4	1.34	1.2	1.7	48.2	7.6	0.6	0.3	1.4	37.9	99.3	3.7	11	34.3	0.13	41	-0.5	9.4
Enriched amphibolite	155899	-27.9901	120.459		50.9	1.1	14.1	14.56	6.41	0.22	11.1	1.5	0.27	0.08	0.06	0.48	-0.5	14.1	598	0	0	-0.5	162.5	72	60	0.55	35	24.6	14.65	6.26	20.2	28.8	0	2.1	5.18	218	0	1.61	-1	2.6	132.5	90	4	34.1	12.5		33		25.6
Enriched amphibolite	209026	-27.9878	120.46		54.81	1.76	12.66	18.29	3.41	0.23	7.74	0.709999	0.479999	0.143999	0.018999	0.25	0.05	-0.5	301.7	1.24	0.039999	0.1	73.8	91.9	26	0.4	10.6	14.34	10.3	2.97	16.7	13.63	1.54	3.1	3.32	36.7	8	1.52	0.2	4.4	40.1	23.9	1.3	8.58	25.6	0.059999	43	0.699999	10.59
Enriched amphibolite	209031	-27.9901	120.459		52.51	0.85	13.89	11.5	7.16	0.17	9.8	2.67	0.43	0.023	0.023	0.54	0.05	1.7	205.7	0.8	0.079999	0.129999	21.9	64.6	201	0.189999	23.6	9.19	5.02	2.25	15.5	10	1.03	1.6	1.82	66.1	4.2	0.62	0.3	2.2	49.7	82.8	9	13.3	9	0.05	37	1.4	9.44
Enriched amphibolite	209038	-27.9911	120.459		50.38	1.1	13.92	14.54	6.51	0.219999	11.18	1.52	0.259999	0.081	0.037999	0.289999	0.059999	-0.5	432.6	1.12	0.239999	0.17	122.7	72.5	42	0.54	27.1	18.42	10.11	4.9	18.4	22.82	1.42	1.8	3.7	144.6	5	1.12	0.4	2.4	115.3	57.4	2.9	28.27	11.2	-0.05	37	0.699999	21.99
Enriched amphibolite	209049	-27.9901	120.459		50.33	0.6	14.5	9.94	8.85	0.17	11.77	2.49	0.55	0.025	0.029	0.31	0.12	-0.5	521.4	0.16	0.41	0.14	11.1	56.6	182	0.24	13.9	14.24	8.03	3.03	15	15.95	1.21	1	2.87	71.9	5.8	0.84	0.1	1.4	68.5	98.5	4.8	17.5	9.2	-0.05	42	0.9	13.38
Enriched amphibolite	209622	-27.9913	120.459		42.21	2.23	16.83	19.16	6.41	0.4	9.62	0.75	1.18	0.231999	0.050999	1.27	0.079999	1.6	740.2	0.879999	1.15	0.15	48.5	85.6	142	0.98	44.3	25.74	15.96	6.21	24.7	32.17	1.49	3.4	5.67	215.8	14.5	1.75	0.2	6	128.6	100.2	4.8	33.69	77.8	0.07	50	-0.5	22.64
Enriched amphibolite	209629	-27.9901	120.459		50.21	1.06	14.4	14.87	6.22	0.24	10.53	1.8	0.39	0.083	0.055	0.49	0.04	-0.5	748.4	0.76	0.2	0.18	104.8	84	40	0.76	49.1	29.66	15.78	7.87	17.6	38.35	1.6	1.9	5.87	319.8	5.3	1.65	0.3	2.7	199.2	71.6	4.4	52.18	14.4	0.05	35	-0.5	33.44
Enriched amphibolite	209696	-27.9901	120.459		50.72	1.06	13.89	14.26	6.44	0.22	11.4	1.45	0.28	0.079	0.038	0.36	0.07	-0.5	409.8	0.88	0.19	0.14	126.9	81.2	47	0.61	25.5	19.38	9.98	5.83	18.8	25.3	0.89	1.9	3.89	167.4	3.3	1.17	0.2	2.8	123.4	75.7	3.4	33.15	12.1	-0.05	36	-0.5	22.88
Enriched amphibolite	209699	-27.9901	120.459		50.94	1.08	14.08	14.73	6.38	0.23	10.84	1.44	0.23	0.07	0.068	0.34	0.059999	1.1	1111.3	0.81	0.189999	0.15	92.2	93.9	43	0.449999	16.7	19.22	11.03	4.45	17.4	21	1.04	2	4.02	122.6	2.3	1.18	0.5	2.7	93.4	74.3	4.1	25.85	10.1	-0.05	33	-0.5	17.84
Enriched amphibolite	209700	-27.9901	120.459		50.57	1.07	13.62	14.42	6.58	0.209999	11.21	1.52	0.219999	0.059999	0.057	0.479999	0.039999	1.8	866	1.01	0.28	0.159999	86.2	79.7	45	0.649999	32.2	15.33	7.77	4.07	17.4	18.39	1.21	1.9	2.98	131.8	2.6	0.829999	0.3	2.6	95	78.1	4.3	26.79	9.5	-0.05	34	0.5	17.14
Enriched amphibolite	212917	-27.9901	120.459		50.6	1.19	14.12	14.36	6.24	0.23	11.31	1.49	0.18	0.07	0.095	0.39	0.05		1214.1	0.99	0.23	0.17	109.3	91.9	37	0.2	24.3	17.4	10.7	4.1	16.2	19.8	1.81	2.2	3.8	132.7	2.2	1.3	0.3	2.6	87.5	68.4	3.5	23.9	6.6	-0.05	40	-0.5	16.9
Leucoamphibolite	212064	-27.9953	120.46		56.74	1.93	11.54	20.16	1.58	0.27	6.31	0.92	0.2	0.289	0.071	0.01	0.05	-0.5	1100.4	0.91	-0.01	0.13	41.2	81.5	-20	0.26	40.6	12.32	7.99	2.3	24.3	10.09	0.52	6.2	2.67	16.5	5.1	1.26	0.4	9.5	23.5	15.1	2.8	5.07	4	-0.05	33	-0.5	7.57
Leucoamphibolite	212065	-27.9953	120.46		56.38	1.82	11.63	20.09	1.44	0.26	6.43	1.3	0.19	0.303	0.016	0.03	0.07	-0.5	251.1	0.9	-0.01	0.04	25.9	72.1	-20	0.33	44.3	12.43	8.11	2.24	25.4	9.77	0.94	6.1	2.82	7.8	4	1.3	0.4	10.1	16.4	5	2	3.07	6.3	-0.05	31	0.7	6.26
Leucoamphibolite	212069	-27.9953	120.46		56.49	1.82	11.6	20.07	1.46	0.27	6.46	1.39	0.2	0.315	0.018	0.03	0.05	-0.5	333.8	0.92	0.01	0.06	35.3	77.8	-20	0.27	26.6	12.39	8.1	2.36	23.6	10.29	0.82	6.5	2.74	13.5	4.2	1.29	0.3	9.6	20.1	7.1	1.8	4.4	4.6	-0.05	32	0.7	7.05
Leucoamphibolite	212796	-27.9953	120.46		57.06	1.84	11.45	20.22	1.37	0.26	6.99	0.46	0.28	0.301	0.056	0.03	0.03		702.8	0.9	-0.01	0.1	37.7	33	-20	0.5	20.7	13.1	8.6	2.4	25.1	10.2	1.95	7	2.8	13.6	3.9	1.3	0.5	9.3	22.9	10.9	1.8	4.8	9	-0.05	31	0.6	7.9
Leucoamphibolite	219364	-27.9961	120.459		55.63	1.52	12.54	21.93	1.25	0.22	6.37	0.39	0.24	0.689	-0.01	-0.01	0.03	12.54	110.2	0.81	0.23	0.09	53.1	17.6	-20	0.2	-0.5	11.5	7.9	2.6	14.8	12.4	1.77	5.2	2.6	22.5	4.8	1.1	0.2	13.1	33.8	1.9	2.4	7.5	8.1	-0.05	26	-0.5	10.5
[truncated: 11 more columns]
