# Supplementary material for: Greenstone burial–exhumation cycles at the late Archean transition to plate tectonics
Source: Nat Commun. 2022 Dec 22;13:7893. doi: 10.1038/s41467-022-35208-2 (PMC9780361; doi:10.1038/s41467-022-35208-2)
Supplement: Supplementary file 2 — Description of Additional Supplementary Files [file 41467_2022_35208_MOESM2_ESM.zip › supplementary datasets/Supplementary Dataset 3 - Whole-rock major and trace element compositions of basalts from the Yilgarn Craton.xls]

## Sheet: Table S c
Table S3. Whole-rock major and trace element compositions of basalts from the Yilgarn Craton
Element oxides in wt%; elements in ppm
SeriesName	Sample no.	Source(a)	SiO2	TiO2	Al2O3	Fe2O3T	MgO	MnO	CaO	Na2O	K2O	P2O5	SO3	LOI	Ag	As	Ba	Be	Bi	Cd	Ce	Co	Cr	Cs	Cu	Dy	Er	Eu	Ga	Gd	Ge	Hf	Ho	La	Li	Lu	Mo	Nb	Nd	Ni	Pb	Pr	Rb	Sb	Sc	Se	Sm	Sn	Sr
Yilgarn mafic volcanic	94965205	GA	50.12	0.7	14.68	11.5395	7.97	0.15	11.79	1.43	0.12	0.06	n.d.	1.68	n.d.	n.d.	25	n.d.	n.d.	n.d.	6.8	n.d.	375	n.d.	106	2.8	2	0.7	14.2	n.d.	2.4	0.8	0.7	2.5	n.d.	0.3	n.d.	1.7	5.1	119	1	n.d.	1	n.d.	n.d.	n.d.	1.7	n.d.	90
Yilgarn mafic volcanic	94965206	GA	49.12	0.46	15.86	8.77965	8.94	0.12	12.33	1.9	0.1	0.04	n.d.	1.99	n.d.	n.d.	21	n.d.	n.d.	n.d.	4	n.d.	911	n.d.	56	1.9	1.4	0.5	12.8	n.d.	1.6	0.6	0.5	1.6	n.d.	0.2	n.d.	2.2	3.2	169	0.5	n.d.	1	n.d.	n.d.	n.d.	1.1	n.d.	90
Yilgarn mafic volcanic	95964307	GA	54.36	0.61	15.74	8.19968	4.91	0.21	13.49	1.7	0.23	0.06	n.d.	1.2	n.d.	n.d.	1444	n.d.	n.d.	n.d.	5.5	n.d.	8	n.d.	16	2.6	1.7	0.6	13.2	n.d.	2.2	n.d.	0.6	2.7	n.d.	0.3	n.d.	1.3	5	2	0.5	n.d.	5	n.d.	n.d.	n.d.	1.6	n.d.	87
Yilgarn mafic volcanic	95967025	GA	49.15	0.87	15.35	12.2595	4.65	0.14	12.05	1.61	0.21	0.07	n.d.	3.56	n.d.	n.d.	62	n.d.	n.d.	n.d.	8.9	n.d.	234	n.d.	413	3.3	2.2	0.8	17.6	n.d.	2.8	n.d.	0.7	3.5	n.d.	0.3	n.d.	2.2	6.4	140	2	n.d.	7	n.d.	n.d.	n.d.	2	n.d.	123
Yilgarn mafic volcanic	95967030	GA	52.59	1.25	17.43	9.50962	4.77	0.15	10.63	2.6	0.16	0.12	n.d.	1.66	n.d.	n.d.	63	n.d.	n.d.	n.d.	17	n.d.	278	n.d.	25	4	2.6	1	17.9	n.d.	3.7	2.6	0.9	5.5	n.d.	0.3	n.d.	4.6	9.2	199	2	n.d.	6	n.d.	n.d.	n.d.	2.7	n.d.	143
Yilgarn mafic volcanic	95967038	GA	51.95	0.67	14.56	11.0496	6.51	0.17	11.57	1.31	0.14	0.06	n.d.	2.37	n.d.	n.d.	124	n.d.	n.d.	n.d.	5.2	n.d.	335	n.d.	35	2.4	1.6	0.6	14.7	n.d.	2	n.d.	0.5	1.7	n.d.	0.3	n.d.	1.6	4.1	103	-0.5	n.d.	2	n.d.	n.d.	n.d.	1.4	n.d.	91
Yilgarn mafic volcanic	95967063	GA	51.01	0.75	15.04	11.5495	6.42	0.18	11.16	2.39	0.52	0.06	n.d.	1.81	n.d.	n.d.	77	n.d.	n.d.	n.d.	6.7	n.d.	298	n.d.	24	3	2.2	0.7	13.7	n.d.	2.4	1.4	0.7	2.5	n.d.	0.3	n.d.	1.9	4.6	81	1	n.d.	24	n.d.	n.d.	n.d.	1.6	n.d.	98
Yilgarn mafic volcanic	95967079	GA	51.29	0.79	14.14	10.1696	7.22	0.13	9.73	1.7	0.42	0.06	n.d.	4.48	n.d.	n.d.	53	n.d.	n.d.	n.d.	4.5	n.d.	411	n.d.	55	2.8	1.9	0.6	14.7	n.d.	2.2	n.d.	0.6	1.7	n.d.	0.3	n.d.	1.9	3.7	130	1	n.d.	16	n.d.	n.d.	n.d.	1.4	n.d.	85
Yilgarn mafic volcanic	95967165	GA	51.02	0.66	14.34	10.3996	7.41	0.17	12.1	1.59	0.18	0.06	n.d.	2.06	n.d.	n.d.	81	n.d.	n.d.	n.d.	5.7	n.d.	356	n.d.	63	2.6	1.7	0.6	14.2	n.d.	2.2	n.d.	0.6	2.1	n.d.	0.3	n.d.	1.6	4.5	113	1	n.d.	6	n.d.	n.d.	n.d.	1.5	n.d.	92
Yilgarn mafic volcanic	95967184	GA	51.3	0.85	15	10.8496	6.28	0.16	13.42	1.13	0.12	0.08	n.d.	1.77	n.d.	n.d.	28	n.d.	n.d.	n.d.	8.7	n.d.	253	n.d.	116	3.3	2.2	0.8	15.1	n.d.	2.8	0.5	0.7	3.2	n.d.	0.3	n.d.	2	6.4	145	1	n.d.	2	n.d.	n.d.	n.d.	2	n.d.	96
Yilgarn mafic volcanic	95967227	GA	48.41	0.7	17.34	9.58962	6.37	0.13	12.13	2.37	0.19	0.06	n.d.	2.78	n.d.	n.d.	43	n.d.	n.d.	n.d.	8.1	n.d.	200	n.d.	132	3.2	2.2	0.8	17.6	n.d.	2.8	n.d.	0.7	3.4	n.d.	0.3	n.d.	1.9	6.2	70	-0.5	n.d.	4	n.d.	n.d.	n.d.	2	n.d.	134
Yilgarn mafic volcanic	95967247	GA	50.25	0.99	14.72	12.7795	6.69	0.15	7.72	1.68	0.53	0.08	n.d.	4.74	n.d.	n.d.	49	n.d.	n.d.	n.d.	7	n.d.	243	n.d.	98	4.2	2.7	0.9	16.7	n.d.	3.5	n.d.	0.9	3.6	n.d.	0.4	n.d.	2.2	7.2	194	2	n.d.	16	n.d.	n.d.	n.d.	2.4	n.d.	139
Yilgarn mafic volcanic	95967326	GA	51.63	0.69	15.53	9.15964	7.43	0.15	12.47	1.78	0.13	0.06	n.d.	1.7	n.d.	n.d.	117	n.d.	n.d.	n.d.	5.5	n.d.	314	n.d.	30	2.8	1.9	0.6	14.4	n.d.	2.3	0.9	0.6	2.2	n.d.	0.3	n.d.	1.2	4.6	139	0.5	n.d.	4	n.d.	n.d.	n.d.	1.5	n.d.	82
Yilgarn mafic volcanic	95967529	GA	46.83	1.02	15	13.3895	7.5	0.22	9	2.01	0.3	0.08	n.d.	4.77	n.d.	n.d.	70	n.d.	n.d.	n.d.	8.8	n.d.	183	n.d.	61	3.5	2.3	0.8	17.9	n.d.	2.9	n.d.	0.8	3.2	n.d.	0.3	n.d.	2.6	6.9	122	24.5	n.d.	7	n.d.	n.d.	n.d.	2.2	n.d.	140
Yilgarn mafic volcanic	95967709	GA	48	0.96	14.97	12.6695	7.57	0.16	11.26	1.42	0.12	0.08	n.d.	3.61	n.d.	n.d.	12	n.d.	n.d.	n.d.	9.2	n.d.	166	n.d.	105	3.7	2.4	0.8	17.8	n.d.	3.1	n.d.	0.8	3.4	n.d.	0.3	n.d.	2.5	7	130	0.5	n.d.	3	n.d.	n.d.	n.d.	2.3	n.d.	102
Yilgarn mafic volcanic	95967752	GA	47.96	1	14.98	12.7495	7.39	0.17	11.12	1.31	0.14	0.08	n.d.	4.09	n.d.	n.d.	15	n.d.	n.d.	n.d.	9.8	n.d.	168	n.d.	98	4	2.5	0.9	18.1	n.d.	3.3	n.d.	0.8	3.7	n.d.	0.4	n.d.	2.7	7.5	123	-0.5	n.d.	4	n.d.	n.d.	n.d.	2.4	n.d.	76
Yilgarn mafic volcanic	95967796	GA	45.82	0.72	13.85	13.1995	13.34	0.17	9.95	1.11	0.16	0.08	n.d.	2.65	n.d.	n.d.	18	n.d.	n.d.	n.d.	7.4	n.d.	1011	n.d.	80	2.2	1.4	0.7	13.4	n.d.	2	0.9	0.5	2.9	n.d.	0.2	n.d.	1.9	5.3	385	-0.5	n.d.	5	n.d.	n.d.	n.d.	1.6	n.d.	75
Yilgarn mafic volcanic	95967810	GA	50.18	0.94	16.7	10.1796	5.99	0.2	11.38	2.78	0.17	0.07	n.d.	2.29	n.d.	n.d.	177	n.d.	n.d.	n.d.	8.2	n.d.	272	n.d.	141	3.7	2.4	0.9	17.3	n.d.	3.2	1.4	0.8	3.3	n.d.	0.3	n.d.	2.4	6.9	135	-0.5	n.d.	5	n.d.	n.d.	n.d.	2.3	n.d.	118
Yilgarn mafic volcanic	95967822	GA	51.65	0.9	16.29	10.3596	5.02	0.2	12.71	1.68	0.13	0.07	n.d.	1.7	n.d.	n.d.	19	n.d.	n.d.	n.d.	7.5	n.d.	272	n.d.	133	3.4	2.3	0.8	17.2	n.d.	2.9	n.d.	0.7	2.7	n.d.	0.3	n.d.	1.9	6.1	147	1	n.d.	3	n.d.	n.d.	n.d.	2.1	n.d.	86
Yilgarn mafic volcanic	95968022	GA	53.38	0.28	2.35	6.42975	16.42	0.12	18.45	0.55	0.08	0.03	n.d.	1.78	n.d.	n.d.	408	n.d.	n.d.	n.d.	17.6	n.d.	2308	n.d.	18	3.8	1.7	1.7	4.1	n.d.	6.1	n.d.	0.7	23.2	n.d.	0.2	n.d.	0.8	23.6	251	1	n.d.	3	n.d.	n.d.	n.d.	6	n.d.	118
Yilgarn mafic volcanic	95968075	GA	50.94	0.83	14.42	11.1996	7.45	0.18	9.83	1.66	0.19	0.07	n.d.	3.86	n.d.	n.d.	72	n.d.	n.d.	n.d.	8.6	n.d.	358	n.d.	79	3.2	2.1	0.7	14.1	n.d.	2.8	n.d.	0.7	3.2	n.d.	0.3	n.d.	2.2	6.6	69	-0.5	n.d.	4	n.d.	n.d.	n.d.	2.1	n.d.	69
Yilgarn mafic volcanic	95968298	GA	51.34	0.88	16.21	10.3896	5.23	0.21	12.52	1.44	0.13	0.06	n.d.	2.25	n.d.	n.d.	312	n.d.	n.d.	n.d.	6.7	n.d.	268	n.d.	127	3.4	2.1	0.8	17.6	n.d.	2.9	n.d.	0.7	2.9	n.d.	0.3	n.d.	2	6	154	-0.5	n.d.	3	n.d.	n.d.	n.d.	2	n.d.	97
Yilgarn mafic volcanic	95968299	GA	51.73	0.93	16.48	10.5796	4.74	0.22	11.98	1.89	0.16	0.07	n.d.	1.97	n.d.	n.d.	50	n.d.	n.d.	n.d.	7.6	n.d.	277	n.d.	132	3.5	2.2	0.8	17.6	n.d.	2.9	n.d.	0.7	2.8	n.d.	0.3	n.d.	2.2	6.2	156	0.5	n.d.	3	n.d.	n.d.	n.d.	2.1	n.d.	79
Yilgarn mafic volcanic	95969062	GA	49.49	0.89	14.94	12.1395	7.55	0.16	9.33	2.33	0.17	0.07	n.d.	3.67	n.d.	n.d.	30	n.d.	n.d.	n.d.	1.7	n.d.	379	n.d.	90	3.3	2.3	0.6	15.5	n.d.	2.6	n.d.	0.7	1.4	n.d.	0.3	n.d.	1.9	3.1	184	-0.5	n.d.	4	n.d.	n.d.	n.d.	1.5	n.d.	131
Yilgarn mafic volcanic	95969264	GA	51.4	0.86	14.3	11.5995	8.19	0.12	7.82	1.56	0.44	0.08	n.d.	4.42	n.d.	n.d.	104	n.d.	n.d.	n.d.	4.6	n.d.	166	n.d.	54	3.1	2.1	0.5	15.4	n.d.	2.1	n.d.	0.7	2	n.d.	0.3	n.d.	2.9	3.9	78	0.5	n.d.	15	n.d.	n.d.	n.d.	1.4	n.d.	87
Yilgarn mafic volcanic	95969579	GA	49.37	0.91	15.5	10.8896	8.54	0.16	9.3	2.5	0.21	0.09	n.d.	3.04	n.d.	n.d.	66	n.d.	n.d.	n.d.	7.4	n.d.	293	n.d.	54	3.3	2.3	0.9	14.3	n.d.	2.8	1.4	0.8	2.5	n.d.	0.3	n.d.	2.5	5.9	141	-0.5	n.d.	6	n.d.	n.d.	n.d.	1.9	n.d.	192
Yilgarn mafic volcanic	95969738	GA	45.27	0.68	10.4	8.57966	8.44	0.12	8.36	2.15	0.42	0.35	n.d.	2.49	n.d.	n.d.	314	n.d.	n.d.	n.d.	46.8	n.d.	590	n.d.	6	2.8	1.4	1.4	13.3	n.d.	4.2	2.5	0.6	21	n.d.	0.2	n.d.	3.5	23.9	96	7.5	n.d.	14	n.d.	n.d.	n.d.	4.7	n.d.	1013
Yilgarn mafic volcanic	95969739	GA	46.84	0.67	11.39	8.41967	8.94	0.08	6.68	3.14	0.03	0.37	n.d.	2.64	n.d.	n.d.	39	n.d.	n.d.	n.d.	50.9	n.d.	828	n.d.	71	2.8	1.3	1.5	13.2	n.d.	4.6	2.8	0.5	23	n.d.	0.2	n.d.	3.3	26.3	109	7.5	n.d.	-1	n.d.	n.d.	n.d.	5.2	n.d.	1074
Yilgarn mafic volcanic	96960289	GA	48.08	1	14.65	12.5495	6.17	0.17	11.56	2.15	0.52	0.08	n.d.	2.64	n.d.	n.d.	71	n.d.	n.d.	n.d.	9.1	n.d.	178	n.d.	95	3.7	2.5	0.9	17.5	n.d.	3.2	n.d.	0.8	3.5	n.d.	0.4	n.d.	2.7	7.4	122	1	n.d.	19	n.d.	n.d.	n.d.	2.3	n.d.	134
Yilgarn mafic volcanic	96960297	GA	53.62	0.78	17.17	7.86969	5.08	0.12	10.81	2.07	0.22	0.05	n.d.	2.66	n.d.	n.d.	77	n.d.	n.d.	n.d.	6.8	n.d.	498	n.d.	54	6.2	3.9	1.8	16.8	n.d.	5.2	n.d.	1.3	6	n.d.	0.6	n.d.	1.6	14.6	124	-0.5	n.d.	30	n.d.	n.d.	n.d.	4.6	n.d.	117
Yilgarn mafic volcanic	96960326	GA	50.3	0.82	13.71	11.8795	6.78	0.15	9.76	2.33	0.67	0.05	n.d.	3.67	n.d.	n.d.	138	n.d.	n.d.	n.d.	21.4	n.d.	304	n.d.	35	4.7	3	1.3	15.9	n.d.	4.3	n.d.	1	11.3	n.d.	0.4	n.d.	2.3	13.4	124	0.5	n.d.	42	n.d.	n.d.	n.d.	3.5	n.d.	188
Yilgarn mafic volcanic	96960335	GA	47.85	0.61	14.06	10.4696	9.51	0.16	13.18	1.05	0.3	0.04	n.d.	3.31	n.d.	n.d.	86	n.d.	n.d.	n.d.	4.3	n.d.	739	n.d.	18	2.1	1.4	0.6	14.6	n.d.	1.8	n.d.	0.5	2	n.d.	0.2	n.d.	1.2	4	286	1	n.d.	19	n.d.	n.d.	n.d.	1.3	n.d.	164
Yilgarn mafic volcanic	96960763	GA	52.1	1.18	13.65	11.3096	6.69	0.16	9.11	3	0.28	0.12	n.d.	2.84	n.d.	n.d.	72	n.d.	n.d.	n.d.	14.4	n.d.	274	n.d.	42	4.4	2.7	1	17.7	n.d.	3.9	n.d.	0.9	5.5	n.d.	0.4	n.d.	4.9	10.3	84	3.5	n.d.	13	n.d.	n.d.	n.d.	3.1	n.d.	160
Yilgarn mafic volcanic	97968110	GA	50.31	0.69	14.19	10.6496	7.88	0.19	9.4	2.28	0.41	0.07	n.d.	4.83	n.d.	n.d.	65	n.d.	n.d.	n.d.	8.4	n.d.	338	n.d.	133	2.8	1.9	0.7	14.4	n.d.	2.4	n.d.	0.6	3.3	n.d.	0.3	n.d.	1.6	5.8	104	2	n.d.	10	n.d.	n.d.	n.d.	1.8	n.d.	121
Yilgarn mafic volcanic	97968138	GA	50	0.62	13.09	11.3895	8.87	0.16	12.48	1.47	0.16	0.06	n.d.	2.52	n.d.	n.d.	252	n.d.	n.d.	n.d.	7.4	n.d.	707	n.d.	47	3.2	2.1	1.1	14.5	n.d.	2.9	n.d.	0.7	5.2	n.d.	0.2	n.d.	1.3	8.1	151	2.5	n.d.	6	n.d.	n.d.	n.d.	2.4	n.d.	160
Yilgarn mafic volcanic	2001967033	GA	48.91	0.9	14.31	12.1895	7.81	0.19	11.17	1.98	0.21	0.09	n.d.	1.93	n.d.	n.d.	47	n.d.	n.d.	n.d.	9.2	n.d.	251	n.d.	113	3.63	2.37	0.783	16.2	n.d.	3.26	1.5	0.81	3.8	n.d.	0.35	n.d.	1.9	6.41	144	-0.5	n.d.	12.8	n.d.	n.d.	n.d.	2.68	n.d.	106.8
Yilgarn mafic volcanic	2003967013	GA	49.94	0.86	14.47	12.6795	7.63	0.17	11.01	1.43	0.13	0.07	n.d.	2.36	n.d.	n.d.	20	n.d.	n.d.	n.d.	7.4	n.d.	345	n.d.	49	3.47	2.39	0.799	15.5	n.d.	2.91	1.6	0.72	2.8	n.d.	0.37	n.d.	2.3	6.82	112	-0.5	n.d.	2.3	n.d.	n.d.	n.d.	2.12	n.d.	83.8
Yilgarn mafic volcanic	2003967016	GA	50.73	0.57	11.82	11.4695	11.69	0.15	8.74	1.99	0.43	0.06	n.d.	3.07	n.d.	n.d.	169	n.d.	n.d.	n.d.	13.9	n.d.	1080	n.d.	15	2.35	1.55	0.682	12.9	n.d.	2.2	1.6	0.49	7.2	n.d.	0.26	n.d.	2.6	7.87	251	3.2	n.d.	14.5	n.d.	n.d.	n.d.	1.94	n.d.	100.4
Yilgarn mafic volcanic	2003969019	GA	52.65	0.61	12.82	10.3696	10.22	0.14	9.06	2.74	0.32	0.07	n.d.	1.6	n.d.	n.d.	119	n.d.	n.d.	n.d.	16	n.d.	843	n.d.	14	2.63	1.75	0.72	13.3	n.d.	2.34	1.9	0.52	7.7	n.d.	0.25	n.d.	2.6	8.65	180	2.5	n.d.	8.6	n.d.	n.d.	n.d.	2.06	n.d.	138.8
Yilgarn mafic volcanic	2003969022	GA	50.65	0.63	13.9	11.4095	8.59	0.17	11.16	1.97	0.19	0.05	n.d.	1.92	n.d.	n.d.	96	n.d.	n.d.	n.d.	11	n.d.	518	n.d.	118	2.42	1.57	0.796	15.2	n.d.	2.15	1.1	0.5	5.6	n.d.	0.24	n.d.	1.8	6.62	94	4.1	n.d.	5.3	n.d.	n.d.	n.d.	1.93	n.d.	106.3
Yilgarn mafic volcanic	2004967026	GA	53.03	0.65	13.77	10.7396	7.84	0.17	9.34	1.94	0.53	0.07	n.d.	2.58	n.d.	n.d.	163	n.d.	n.d.	n.d.	16.7	n.d.	363	n.d.	101	2.72	1.67	0.677	14.4	n.d.	2.27	1.6	0.51	8.8	n.d.	0.22	n.d.	2.8	9.13	75	8	2.12	15.3	n.d.	n.d.	n.d.	2.14	n.d.	107.4
Yilgarn mafic volcanic	2004967027	GA	54	0.71	14.28	10.5296	6.98	0.16	8.57	1.97	0.5	0.09	n.d.	2.91	n.d.	n.d.	234	n.d.	n.d.	n.d.	18.9	n.d.	215	n.d.	69	3	1.99	0.76	15.2	n.d.	2.55	1.8	0.59	9.8	n.d.	0.25	n.d.	3.4	10.29	63	5	2.43	13.8	n.d.	n.d.	n.d.	2.33	n.d.	115.8
Yilgarn mafic volcanic	2004967028	GA	55.42	0.88	17.72	8.32967	4.29	0.11	7.78	3.48	0.13	0.1	n.d.	2.26	n.d.	n.d.	106	n.d.	n.d.	n.d.	19.5	n.d.	270	n.d.	21	2.2	1.36	0.868	17.2	n.d.	2.08	2.2	0.42	10.1	n.d.	0.17	n.d.	4.5	9.38	61	7	2.29	3.4	n.d.	n.d.	n.d.	2.06	n.d.	149.7
Yilgarn mafic volcanic	2004967029	GA	54.14	0.66	13.77	10.5396	7.27	0.18	8.58	2.36	0.2	0.07	n.d.	2.92	n.d.	n.d.	148	n.d.	n.d.	n.d.	17	n.d.	356	n.d.	86	2.8	1.77	0.676	13.4	n.d.	2.31	1.7	0.55	8.6	n.d.	0.24	n.d.	3	9.37	83	7	2.1	5.6	n.d.	n.d.	n.d.	2.35	n.d.	93.6
Yilgarn mafic volcanic	2004967030	GA	52.69	0.52	10.47	10.6196	13.73	0.19	7.59	1.29	0.53	0.05	n.d.	2.98	n.d.	n.d.	224	n.d.	n.d.	n.d.	11	n.d.	1282	n.d.	32	1.94	1.29	0.491	11.4	n.d.	1.64	1.2	0.39	5.5	n.d.	0.18	n.d.	2.3	6.68	199	4	1.45	16.3	n.d.	n.d.	n.d.	1.47	n.d.	75.4
Yilgarn mafic volcanic	2004967034	GA	52.51	0.6	12.43	11.0896	10.23	0.18	8.53	2.41	0.08	0.07	n.d.	2.45	n.d.	n.d.	135	n.d.	n.d.	n.d.	15.3	n.d.	835	n.d.	75	2.63	1.63	0.616	13.2	n.d.	2.09	1.5	0.5	8.4	n.d.	0.21	n.d.	2.7	8.46	189	11	1.96	1	n.d.	n.d.	n.d.	1.94	n.d.	89.4
Yilgarn mafic volcanic	2004967036	GA	53.91	0.68	13.92	10.8796	7.47	0.17	9.33	1.45	0.11	0.08	n.d.	2.55	n.d.	n.d.	44	n.d.	n.d.	n.d.	19.2	n.d.	309	n.d.	94	2.98	1.88	0.728	14.5	n.d.	2.48	1.8	0.61	10.2	n.d.	0.26	n.d.	3.1	10.25	69	10	2.43	5	n.d.	n.d.	n.d.	2.39	n.d.	110
Yilgarn mafic volcanic	2004967040	GA	54.34	0.71	14.69	9.57962	6.87	0.18	8.91	3.29	0.47	0.08	n.d.	1.47	n.d.	n.d.	251	n.d.	n.d.	n.d.	17.6	n.d.	251	n.d.	88	2.81	1.8	0.773	14.4	n.d.	2.47	1.8	0.54	9.1	n.d.	0.24	n.d.	3.3	9.73	79	7	2.24	13.9	n.d.	n.d.	n.d.	2.41	n.d.	123.6
Yilgarn mafic volcanic	2004967045	GA	54.24	0.73	14.26	10.2096	6.66	0.16	7.34	4.32	0.15	0.1	n.d.	2.53	n.d.	n.d.	81	n.d.	n.d.	n.d.	18.4	n.d.	253	n.d.	61	3.28	2.12	0.898	15.4	n.d.	2.82	2	0.67	8.6	n.d.	0.25	n.d.	2.7	10.79	79	4	2.34	2.2	n.d.	n.d.	n.d.	2.97	n.d.	141.5
Yilgarn mafic volcanic	2004967048	GA	50.51	0.76	14.91	11.5295	7.9	0.19	11.21	1.83	0.05	0.07	n.d.	1.71	n.d.	n.d.	-10	n.d.	n.d.	n.d.	6.4	n.d.	426	n.d.	106	2.95	1.91	0.731	13.7	n.d.	2.47	1.2	0.64	2.4	n.d.	0.34	n.d.	1.9	5.68	126	-1	1.03	-1	n.d.	n.d.	n.d.	1.88	n.d.	141.3
Yilgarn mafic volcanic	2004967051	GA	47.65	0.54	11.84	11.5995	14.14	0.18	8.06	3.07	0.12	0.05	n.d.	3.4	n.d.	n.d.	35	n.d.	n.d.	n.d.	4.2	n.d.	1657	n.d.	86	2.08	1.37	0.574	11.1	n.d.	1.49	0.8	0.4	1.6	n.d.	0.21	n.d.	1.2	3.86	338	3	0.69	4	n.d.	n.d.	n.d.	1.06	n.d.	106.8
Yilgarn mafic volcanic	2004967054	GA	49.47	0.62	13.42	11.5195	12.79	0.23	5.32	3.55	0.12	0.06	n.d.	3.68	n.d.	n.d.	339	n.d.	n.d.	n.d.	4.6	n.d.	1146	n.d.	49	2.25	1.5	0.526	12.1	n.d.	1.7	0.9	0.47	1.8	n.d.	0.24	n.d.	1.2	4.17	198	2	0.75	5.5	n.d.	n.d.	n.d.	1.17	n.d.	109.9
Yilgarn mafic volcanic	2004967056	GA	50.6	0.7	14.44	10.7896	7.21	0.21	12.12	1.36	0.06	0.06	n.d.	3.08	n.d.	n.d.	34	n.d.	n.d.	n.d.	6.9	n.d.	402	n.d.	92	2.95	1.95	0.71	13.8	n.d.	2.52	1	0.6	4.1	n.d.	0.29	n.d.	1.7	6.57	90	3	1.25	1	n.d.	n.d.	n.d.	1.72	n.d.	156.8
Yilgarn mafic volcanic	2004967072	GA	58.18	0.83	15.31	7.90969	4.29	0.13	7.03	3.51	0.95	0.17	n.d.	2.13	n.d.	n.d.	265	n.d.	n.d.	n.d.	30.5	n.d.	103	n.d.	45	2.92	1.8	1.025	16.6	n.d.	3.13	2.9	0.59	15.2	n.d.	0.26	n.d.	4.7	15.7	77	7	3.78	24.8	n.d.	n.d.	n.d.	3.2	n.d.	244.1
Yilgarn mafic volcanic	2004967073	GA	56.99	0.78	15.6	7.95968	4.72	0.12	7.55	2.65	0.92	0.16	n.d.	2.96	n.d.	n.d.	256	n.d.	n.d.	n.d.	28.9	n.d.	120	n.d.	46	2.83	1.66	1.026	17.2	n.d.	2.95	2.7	0.54	15.1	n.d.	0.24	n.d.	4.8	15	91	7	3.57	22.2	n.d.	n.d.	n.d.	3.17	n.d.	273.5
Yilgarn mafic volcanic	2004967076	GA	53.05	1.25	15.31	10.0696	6.83	0.15	8.04	2.31	0.84	0.25	n.d.	2.52	n.d.	n.d.	192	n.d.	n.d.	n.d.	33.6	n.d.	257	n.d.	42	3.74	2.12	1.461	15.5	n.d.	4.07	2.8	0.71	14.7	n.d.	0.29	n.d.	5.5	20.04	103	4	4.63	21.8	n.d.	n.d.	n.d.	4.71	n.d.	294.3
Yilgarn mafic volcanic	2004967099	GA	49.74	1.19	13.87	13.8395	7.18	0.18	10.1	1.62	0.08	0.1	n.d.	3.03	n.d.	n.d.	24	n.d.	n.d.	n.d.	10.2	n.d.	323	n.d.	146	4.57	3.1	1.045	15	n.d.	3.71	2	0.97	4.1	n.d.	0.45	n.d.	2.9	8.77	88	-1	1.67	-1	n.d.	n.d.	n.d.	3.2	n.d.	102.7
Yilgarn mafic volcanic	2004967102	GA	48.47	1.01	14.76	13.6595	7.8	0.21	9.72	2.5	0.19	0.08	n.d.	2.52	n.d.	n.d.	30	n.d.	n.d.	n.d.	8.7	n.d.	335	n.d.	132	3.81	2.53	0.897	14.7	n.d.	3.16	1.7	0.8	4	n.d.	0.37	n.d.	2.3	7.57	159	3	1.46	4.6	n.d.	n.d.	n.d.	3	n.d.	115.9
Yilgarn mafic volcanic	2004967103	GA	46.78	1.08	15.26	14.0694	6.14	0.23	12.6	1.48	0.11	0.09	n.d.	3.13	n.d.	n.d.	14	n.d.	n.d.	n.d.	9.3	n.d.	321	n.d.	114	4.04	2.74	0.98	15.8	n.d.	3.34	1.8	0.85	2.8	n.d.	0.41	n.d.	2.6	7.73	135	3	1.55	2.3	n.d.	n.d.	n.d.	2.92	n.d.	138.8
Yilgarn mafic volcanic	2004967104	GA	51.04	1.11	11.19	12.1195	9.37	0.18	10.73	2.94	0.11	0.09	n.d.	1.9	n.d.	n.d.	26	n.d.	n.d.	n.d.	14.1	n.d.	801	n.d.	157	3.33	1.99	1	10.3	n.d.	3.28	1.9	0.64	4.7	n.d.	0.24	n.d.	4.3	11.4	268	3	2.31	-1	n.d.	n.d.	n.d.	3.56	n.d.	60.1
Yilgarn mafic volcanic	2004967112	GA	50.77	1.1	15.2	10.6296	7.59	0.16	9.17	2.86	0.07	0.17	n.d.	2.85	n.d.	n.d.	42	n.d.	n.d.	n.d.	29.8	n.d.	396	n.d.	50	4.09	2.46	1.349	16.3	n.d.	4.13	2.6	0.89	12.8	n.d.	0.35	n.d.	4.2	17.41	137	4	4.15	2.4	n.d.	n.d.	n.d.	4.42	n.d.	226.5
Yilgarn mafic volcanic	2004967113	GA	50.14	1.68	14.52	13.2695	5.63	0.21	10.34	2.59	0.12	0.17	n.d.	1.99	n.d.	n.d.	236	n.d.	n.d.	n.d.	17.2	n.d.	215	n.d.	60	5.75	3.82	1.426	18	n.d.	5.18	3.1	1.24	5.5	n.d.	0.56	n.d.	4.7	13.14	75	5	2.78	2.4	n.d.	n.d.	n.d.	4.4	n.d.	248
Yilgarn mafic volcanic	2004967114	GA	49.68	1.63	13.98	14.2494	5.79	0.24	8.03	3.82	0.41	0.16	n.d.	2.71	n.d.	n.d.	117	n.d.	n.d.	n.d.	16.7	n.d.	203	n.d.	15	5.54	3.72	1.395	15.5	n.d.	4.54	2.9	1.2	6.7	n.d.	0.53	n.d.	4.6	12.52	74	5	2.61	12.6	n.d.	n.d.	n.d.	4.38	n.d.	203.8
Yilgarn mafic volcanic	2004967123	GA	58.41	0.59	13.17	7.12972	7.8	0.13	6.18	3.87	0.82	0.33	n.d.	1.31	n.d.	n.d.	241	n.d.	n.d.	n.d.	33.7	n.d.	591	n.d.	42	2.7	1.43	1.217	14	n.d.	3.85	2.8	0.53	15.6	n.d.	0.19	n.d.	3.8	20.37	133	9	4.6	41.1	n.d.	n.d.	n.d.	4.53	n.d.	561.7
Yilgarn mafic volcanic	2004967124	GA	51.45	0.83	16.06	12.0795	3.95	0.23	8.75	2.99	0.19	0.2	n.d.	2.12	n.d.	n.d.	57	n.d.	n.d.	n.d.	32.5	n.d.	153	n.d.	61	4.8	3.01	1.247	18.6	n.d.	4.56	3.1	1.04	15.6	n.d.	0.46	n.d.	5.3	18.55	159	15	4.32	11.1	n.d.	n.d.	n.d.	4.2	n.d.	665.6
Yilgarn mafic volcanic	2004967137	GA	56.74	1.17	14.97	9.9796	5.4	0.14	7.28	2.53	0.03	0.15	n.d.	1.47	n.d.	n.d.	70	n.d.	n.d.	n.d.	22.4	n.d.	195	n.d.	35	4.05	2.42	1.082	17.7	n.d.	3.75	3	0.84	10.4	n.d.	0.33	n.d.	4.8	14.18	131	6	3.16	1.3	n.d.	n.d.	n.d.	3.57	n.d.	450.5
Yilgarn mafic volcanic	2004967139	GA	49.15	3.27	12.76	14.4094	5.25	0.16	8.66	1.66	0.02	0.43	n.d.	4.07	n.d.	n.d.	16	n.d.	n.d.	n.d.	32.2	n.d.	112	n.d.	51	8.15	4.1	2.887	19.6	n.d.	9.23	5	1.57	10.6	n.d.	0.48	n.d.	13.1	30.96	149	3	5.93	-1	n.d.	n.d.	n.d.	8.92	n.d.	270.4
Yilgarn mafic volcanic	2004967143	GA	49.45	0.94	15.24	13.2895	7.37	0.19	12.15	1.51	0.14	0.07	n.d.	-0.49	n.d.	n.d.	39	n.d.	n.d.	n.d.	6.5	n.d.	287	n.d.	80	3.54	2.33	0.822	16.7	n.d.	2.81	1.4	0.77	2.2	n.d.	0.35	n.d.	2.3	5.8	143	3	1.09	2.8	n.d.	n.d.	n.d.	1.99	n.d.	116.5
Yilgarn mafic volcanic	2004967144	GA	49.55	0.85	14.71	12.7595	7.13	0.19	11.99	1.53	0.14	0.07	n.d.	0.93	n.d.	n.d.	91	n.d.	n.d.	n.d.	6.2	n.d.	273	n.d.	64	3.26	2.16	0.798	15.7	n.d.	2.73	1.3	0.72	2.3	n.d.	0.33	n.d.	2	5.53	152	2	1.05	3.7	n.d.	n.d.	n.d.	1.91	n.d.	168.5
Yilgarn mafic volcanic	2004967146	GA	50.42	0.98	14.85	13.5195	7.64	0.2	11.21	2.01	0.13	0.08	n.d.	-1.17	n.d.	n.d.	44	n.d.	n.d.	n.d.	5.8	n.d.	188	n.d.	88	3.57	2.37	0.766	17.1	n.d.	2.96	1.3	0.8	2.5	n.d.	0.35	n.d.	2.3	5.5	134	2	1.01	1.9	n.d.	n.d.	n.d.	1.94	n.d.	115.9
Yilgarn mafic volcanic	2004967149	GA	49.34	0.83	15.01	12.5295	7.01	0.2	13.11	1.71	0.13	0.07	n.d.	-0.08	n.d.	n.d.	40	n.d.	n.d.	n.d.	6	n.d.	356	n.d.	59	3.12	2.01	0.717	16.3	n.d.	2.6	1.2	0.68	1.9	n.d.	0.31	n.d.	2	5.47	144	2	1.05	3	n.d.	n.d.	n.d.	1.78	n.d.	176.2
Yilgarn mafic volcanic	2004967151	GA	48.57	0.93	14.36	13.7695	7.43	0.22	11.77	2.31	0.11	0.07	n.d.	0.33	n.d.	n.d.	43	n.d.	n.d.	n.d.	6.1	n.d.	244	n.d.	99	3.48	2.28	0.714	15.9	n.d.	2.81	1.3	0.78	1.6	n.d.	0.33	n.d.	2.1	5.6	150	2	1.04	2.1	n.d.	n.d.	n.d.	1.73	n.d.	107.8
Yilgarn mafic volcanic	2004967157	GA	50.63	0.81	13.75	11.7695	6.09	0.23	10.94	1.51	0.22	0.07	n.d.	3.83	n.d.	n.d.	-10	n.d.	n.d.	n.d.	9.4	n.d.	210	n.d.	107	2.61	1.69	0.653	15.1	n.d.	2.34	1.4	0.57	4	n.d.	0.25	n.d.	2.4	6.12	69	3	1.36	6.8	n.d.	n.d.	n.d.	1.49	n.d.	127.9
Yilgarn mafic volcanic	2004967159	GA	45.18	1.74	16.31	14.8994	6.08	0.21	11.58	1.73	0.23	0.26	n.d.	1.58	n.d.	n.d.	161	n.d.	n.d.	n.d.	26.6	n.d.	265	n.d.	64	5.95	3.67	1.66	19.4	n.d.	5.74	3	1.25	10.5	n.d.	0.52	n.d.	8.1	18.81	203	3	4.08	4.5	n.d.	n.d.	n.d.	5	n.d.	384.6
Yilgarn mafic volcanic	2004967161	GA	52.44	0.86	14.83	8.74965	5.37	0.23	10.64	2.24	0.81	0.07	n.d.	3.61	n.d.	n.d.	254	n.d.	n.d.	n.d.	9.7	n.d.	222	n.d.	109	2.83	1.78	0.789	16.4	n.d.	2.44	1.3	0.58	6.8	n.d.	0.23	n.d.	2.6	7.01	68	3	1.52	23.9	n.d.	n.d.	n.d.	1.91	n.d.	145.1
Yilgarn mafic volcanic	2004967164	GA	50.59	1.39	14.2	13.2795	6.46	0.18	9.92	2.29	0.3	0.13	n.d.	1.13	n.d.	n.d.	104	n.d.	n.d.	n.d.	13.3	n.d.	167	n.d.	76	5.15	3.22	1.226	17.2	n.d.	4.51	2.2	1.11	4.9	n.d.	0.52	n.d.	4.9	10.35	95	1	2.12	4.3	n.d.	n.d.	n.d.	3.25	n.d.	124.5
Yilgarn mafic volcanic	2004967166	GA	50.45	0.8	14.87	12.0395	8.01	0.17	10.92	1.48	0.22	0.07	n.d.	0.86	n.d.	n.d.	28	n.d.	n.d.	n.d.	20.6	n.d.	221	n.d.	45	56.98	41.8	10.975	15.9	n.d.	57.14	1.3	14.27	85.3	n.d.	5.09	n.d.	2.5	105.7	109	-1	21.16	6.5	n.d.	n.d.	n.d.	29.21	n.d.	118.3
Yilgarn mafic volcanic	2004967169	GA	51.08	0.98	14.44	13.0095	7.33	0.19	10.37	2.59	0.15	0.06	n.d.	-0.32	n.d.	n.d.	-10	n.d.	n.d.	n.d.	57	n.d.	198	n.d.	102	24.23	16.66	4.491	15.6	n.d.	19.43	1.5	5.63	32	n.d.	2.15	n.d.	2.5	37.83	120	1	7.65	3.6	n.d.	n.d.	n.d.	11.17	n.d.	180.6
Yilgarn mafic volcanic	2004967170	GA	50.57	0.91	14.5	12.4695	7.38	0.18	11.17	2	0.12	0.06	n.d.	0.51	n.d.	n.d.	55	n.d.	n.d.	n.d.	42.1	n.d.	194	n.d.	47	20.98	13.59	4.973	15.1	n.d.	18.49	1.5	4.67	30.8	n.d.	1.79	n.d.	2.3	44.52	127	2	8.95	1.6	n.d.	n.d.	n.d.	13.08	n.d.	125.6
Yilgarn mafic volcanic	2004967171	GA	51.05	0.92	14.49	12.5295	7.4	0.17	10.99	1.88	0.11	0.08	n.d.	0.23	n.d.	n.d.	59	n.d.	n.d.	n.d.	32	n.d.	194	n.d.	96	15.01	9.7	2.792	15.3	n.d.	11.53	1.5	3.42	19.4	n.d.	1.28	n.d.	2.4	20.88	132	-1	4.21	3.1	n.d.	n.d.	n.d.	6.49	n.d.	162.4
Yilgarn mafic volcanic	2004967174	GA	48.76	0.86	14.85	12.5895	8.17	0.2	11.63	1.22	0.05	0.07	n.d.	1.31	n.d.	n.d.	-10	n.d.	n.d.	n.d.	6.2	n.d.	379	n.d.	100	3.35	2.14	0.755	14.8	n.d.	2.66	1.3	0.71	2.4	n.d.	0.3	n.d.	1.8	5.63	200	2	1.04	2.2	n.d.	n.d.	n.d.	1.97	n.d.	85.8
Yilgarn mafic volcanic	2004967175	GA	49.39	0.89	14.87	12.6295	8.28	0.19	11.34	1.69	0.12	0.07	n.d.	0.2	n.d.	n.d.	-10	n.d.	n.d.	n.d.	6.3	n.d.	308	n.d.	106	3.3	2.11	0.715	15.8	n.d.	2.76	1.3	0.74	2.9	n.d.	0.31	n.d.	2	5.75	157	1	1.07	4.3	n.d.	n.d.	n.d.	1.99	n.d.	66.2
Yilgarn mafic volcanic	2004967177	GA	49.11	0.89	15.38	11.2596	4.72	0.17	13.34	1.72	0.15	0.07	n.d.	2.69	n.d.	n.d.	49	n.d.	n.d.	n.d.	6.7	n.d.	391	n.d.	106	3.42	2.29	0.798	15.6	n.d.	2.83	1.2	0.76	2.3	n.d.	0.32	n.d.	1.8	5.99	180	2	1.11	3.6	n.d.	n.d.	n.d.	2.16	n.d.	111.5
Yilgarn mafic volcanic	2004967182	GA	50.05	0.79	14.15	11.5295	8.01	0.18	11.86	1.06	0.04	0.07	n.d.	2.15	n.d.	n.d.	-10	n.d.	n.d.	n.d.	8.6	n.d.	260	n.d.	66	3.19	2.13	0.778	14.6	n.d.	2.78	1.3	0.7	3.4	n.d.	0.31	n.d.	2.4	6.82	101	2	1.36	1.6	n.d.	n.d.	n.d.	2.01	n.d.	115.9
Yilgarn mafic volcanic	2004967184	GA	49.9	0.88	13.99	11.7995	7.83	0.16	9.73	1.84	0.04	0.08	n.d.	3.65	n.d.	n.d.	-10	n.d.	n.d.	n.d.	10.4	n.d.	147	n.d.	95	3.59	2.24	0.811	14.6	n.d.	3.03	1.7	0.78	4.8	n.d.	0.38	n.d.	3.1	8.1	81	3	1.66	1.2	n.d.	n.d.	n.d.	1.97	n.d.	92.4
Yilgarn mafic volcanic	2004967186	GA	49.86	0.78	14.31	11.1096	7.79	0.17	12.73	1.22	0.05	0.07	n.d.	1.79	n.d.	n.d.	-10	n.d.	n.d.	n.d.	8.8	n.d.	274	n.d.	91	3.2	2.17	0.759	15.2	n.d.	2.72	1.4	0.72	2.9	n.d.	0.32	n.d.	2.3	6.76	102	2	1.39	1.5	n.d.	n.d.	n.d.	2.02	n.d.	165.9
Yilgarn mafic volcanic	2004967190	GA	50.19	1.13	14.7	14.1894	6.28	0.2	11.24	2.01	0.25	0.05	n.d.	-0.36	n.d.	n.d.	34	n.d.	n.d.	n.d.	62	n.d.	175	n.d.	37	7.87	4.77	2.236	18.6	n.d.	7.56	1.9	1.65	29.4	n.d.	0.66	n.d.	3	27.16	105	4	6.42	9.4	n.d.	n.d.	n.d.	6.62	n.d.	134.7
Yilgarn mafic volcanic	2004967193	GA	51.16	1.09	15.53	11.5395	5.97	0.19	10.68	1.97	0.19	0.08	n.d.	1.45	n.d.	n.d.	42	n.d.	n.d.	n.d.	48	n.d.	293	n.d.	29	52.07	34.67	11.005	16.2	n.d.	48.52	1.8	12.05	57.1	n.d.	4.19	n.d.	2.9	102.5	137	1	19.31	5.6	n.d.	n.d.	n.d.	29.07	n.d.	132.9
Yilgarn mafic volcanic	2004967194	GA	50.74	1.05	14.65	12.9395	6.54	0.19	12.17	1.74	0.13	0.1	n.d.	-0.37	n.d.	n.d.	-10	n.d.	n.d.	n.d.	8.7	n.d.	274	n.d.	77	4.19	2.67	0.944	16	n.d.	3.45	1.7	0.92	3.7	n.d.	0.41	n.d.	2.7	7.9	129	-1	1.52	2.5	n.d.	n.d.	n.d.	2.94	n.d.	124.1
Yilgarn mafic volcanic	2004967195	GA	50.06	1.06	14.47	12.7695	7.57	0.19	10.71	2.83	0.16	0.1	n.d.	-0.11	n.d.	n.d.	-10	n.d.	n.d.	n.d.	9.6	n.d.	275	n.d.	127	4.36	2.7	0.994	15.7	n.d.	3.48	1.8	0.93	3.7	n.d.	0.41	n.d.	2.7	8.34	190	2	1.57	2.6	n.d.	n.d.	n.d.	2.63	n.d.	110
Yilgarn mafic volcanic	2004967197	GA	51.99	1.13	14.38	12.7995	7.06	0.18	10.42	2	0.12	0.1	n.d.	-0.29	n.d.	n.d.	-10	n.d.	n.d.	n.d.	12.1	n.d.	284	n.d.	49	6.22	4.1	1.239	16.1	n.d.	5.16	1.9	1.39	4.8	n.d.	0.57	n.d.	3.1	10.2	94	1	1.9	5.4	n.d.	n.d.	n.d.	3.04	n.d.	123.5
Yilgarn mafic volcanic	2004967198	GA	52.67	0.93	14.05	12.5395	7.11	0.19	9.39	3.33	0.09	0.08	n.d.	-0.52	n.d.	n.d.	175	n.d.	n.d.	n.d.	76.1	n.d.	213	n.d.	28	48	31.37	12.449	13.7	n.d.	46.44	1.5	11.15	103.3	n.d.	4.09	n.d.	2.5	127.8	140	1	28.42	2.2	n.d.	n.d.	n.d.	36.01	n.d.	122.7
Yilgarn mafic volcanic	2004969022	GA	51.27	0.87	14.66	12.5295	7.45	0.21	9.92	1.9	0.15	0.07	n.d.	0.85	n.d.	n.d.	40	n.d.	n.d.	n.d.	6.8	n.d.	306	n.d.	98	2.42	1.53	0.767	15	n.d.	2.01	1.2	0.49	2.8	n.d.	0.22	n.d.	1.7	5.22	73	4	1.07	4.2	n.d.	n.d.	n.d.	1.86	n.d.	139.7
Yilgarn mafic volcanic	2004969023	GA	52.5	0.68	14.28	11.2896	7.28	0.16	9.63	2.81	0.2	0.07	n.d.	0.97	n.d.	n.d.	159	n.d.	n.d.	n.d.	19.3	n.d.	246	n.d.	40	2.86	1.84	0.782	12.9	n.d.	2.43	1.7	0.57	9.3	n.d.	0.26	n.d.	3	9.62	76	7	2.41	4.9	n.d.	n.d.	n.d.	2.53	n.d.	144.6
Yilgarn mafic volcanic	2004969028	GA	55.41	0.63	13.22	10.1596	7.1	0.16	8.71	2.32	0.16	0.07	n.d.	1.86	n.d.	n.d.	139	n.d.	n.d.	n.d.	17.5	n.d.	382	n.d.	84	2.46	1.64	0.667	12.2	n.d.	2.3	1.7	0.5	9.2	n.d.	0.24	n.d.	2.7	8.72	80	6	2.2	4.2	n.d.	n.d.	n.d.	2.38	n.d.	114.6
Yilgarn mafic volcanic	2004969029	GA	53.65	0.66	13.74	10.6196	7.68	0.15	7.9	2.67	0.18	0.07	n.d.	2.54	n.d.	n.d.	90	n.d.	n.d.	n.d.	17.8	n.d.	327	n.d.	101	2.73	1.72	0.756	13	n.d.	2.41	1.6	0.53	8.8	n.d.	0.27	n.d.	2.8	9.11	66	7	2.28	4.4	n.d.	n.d.	n.d.	2.51	n.d.	129.1
Yilgarn mafic volcanic	2004969031	GA	52.45	0.57	11.58	11.1496	11.22	0.18	8.83	1.19	0.23	0.06	n.d.	2.29	n.d.	n.d.	203	n.d.	n.d.	n.d.	15.9	n.d.	970	n.d.	53	2.3	1.49	0.58	11.5	n.d.	1.99	1.5	0.46	7.7	n.d.	0.23	n.d.	2.4	8.03	151	5	1.96	8.3	n.d.	n.d.	n.d.	2.22	n.d.	93.2
Yilgarn mafic volcanic	2004969032	GA	49.72	0.5	9.82	11.3596	16.38	0.16	6.65	2.27	0.06	0.06	n.d.	2.65	n.d.	n.d.	17	n.d.	n.d.	n.d.	11.1	n.d.	2153	n.d.	63	1.96	1.35	0.684	9.4	n.d.	1.72	1.2	0.4	5.2	n.d.	0.19	n.d.	2.1	6.03	482	3	1.41	2	n.d.	n.d.	n.d.	1.75	n.d.	24.3
Yilgarn mafic volcanic	2004969037	GA	53.63	0.74	15.08	9.74961	6.79	0.16	8.97	2.42	0.15	0.08	n.d.	2.11	n.d.	n.d.	115	n.d.	n.d.	n.d.	21.3	n.d.	247	n.d.	45	2.84	1.75	0.837	14	n.d.	2.55	2.1	0.54	10.7	n.d.	0.24	n.d.	3.4	10.81	68	7	2.63	4.4	n.d.	n.d.	n.d.	2.78	n.d.	149.5
Yilgarn mafic volcanic	2004969038	GA	53.21	0.67	13.94	11.0296	7.21	0.15	10.05	1.32	0.31	0.07	n.d.	1.87	n.d.	n.d.	175	n.d.	n.d.	n.d.	20.6	n.d.	342	n.d.	91	2.78	1.79	0.792	13.7	n.d.	2.48	1.8	0.56	12.4	n.d.	0.26	n.d.	2.9	10.13	81	9	2.54	10.1	n.d.	n.d.	n.d.	2.61	n.d.	140.1
Yilgarn mafic volcanic	2004969041	GA	53.62	0.66	13.73	10.8996	7.64	0.17	9.55	1.78	0.58	0.07	n.d.	1.14	n.d.	n.d.	375	n.d.	n.d.	n.d.	19.7	n.d.	416	n.d.	86	2.75	1.81	0.778	13.2	n.d.	2.44	1.7	0.55	9.9	n.d.	0.26	n.d.	2.9	9.79	87	9	2.43	17.5	n.d.	n.d.	n.d.	2.64	n.d.	137.9
Yilgarn mafic volcanic	2004969043	GA	54.17	0.74	14.7	9.70962	6.36	0.17	10.01	3.01	0.47	0.09	n.d.	0.27	n.d.	n.d.	98	n.d.	n.d.	n.d.	23.2	n.d.	225	n.d.	78	3.09	1.98	0.834	14.1	n.d.	2.69	2	0.63	12	n.d.	0.28	n.d.	3.4	11.29	56	8	2.86	13.9	n.d.	n.d.	n.d.	3.04	n.d.	128
Yilgarn mafic volcanic	2004969046	GA	52.96	0.66	13.56	11.1696	7.59	0.16	9.95	1.56	0.35	0.07	n.d.	1.8	n.d.	n.d.	284	n.d.	n.d.	n.d.	19.4	n.d.	428	n.d.	98	2.66	1.75	0.739	14.3	n.d.	2.37	1.7	0.55	10.5	n.d.	0.26	n.d.	3	9.85	67	8	2.39	6.8	n.d.	n.d.	n.d.	2.53	n.d.	129.1
Yilgarn mafic volcanic	2004969047	GA	53.76	0.7	14.41	11.0496	6.8	0.18	9.31	1.81	0.08	0.08	n.d.	1.71	n.d.	n.d.	37	n.d.	n.d.	n.d.	22.1	n.d.	297	n.d.	54	3.33	2.17	0.955	16.1	n.d.	2.95	2.1	0.67	11.9	n.d.	0.31	n.d.	3.6	11.42	77	5	2.82	2.3	n.d.	n.d.	n.d.	3.17	n.d.	102.1
Yilgarn mafic volcanic	2004969048	GA	53.91	0.7	14.39	11.0496	6.74	0.16	8.92	1.63	0.19	0.08	n.d.	2.11	n.d.	n.d.	78	n.d.	n.d.	n.d.	19	n.d.	243	n.d.	129	2.81	1.83	0.82	13.8	n.d.	2.56	1.8	0.6	9.5	n.d.	0.26	n.d.	3.1	9.89	63	5	2.41	4.7	n.d.	n.d.	n.d.	2.59	n.d.	110.8
Yilgarn mafic volcanic	2004969052	GA	53.55	0.46	9.04	8.64966	12.93	0.17	12.39	1.15	0.21	0.06	n.d.	1.16	n.d.	n.d.	86	n.d.	n.d.	n.d.	9.7	n.d.	911	n.d.	101	1.99	1.28	0.536	9.1	n.d.	1.8	1.1	0.4	4.6	n.d.	0.17	n.d.	1.6	5.97	275	2	1.35	4.9	n.d.	n.d.	n.d.	1.71	n.d.	117.1
Yilgarn mafic volcanic	2004969068	GA	45.9	1.03	16.14	13.5195	5.59	0.33	15.31	1.43	0.32	0.08	n.d.	0.22	n.d.	n.d.	87	n.d.	n.d.	n.d.	8.6	n.d.	317	n.d.	10	3.45	2.33	0.979	18.9	n.d.	2.87	1.4	0.71	3.9	n.d.	0.34	n.d.	2.4	7.12	146	3	1.39	11.6	n.d.	n.d.	n.d.	2.82	n.d.	257.8
Yilgarn mafic volcanic	2004969069	GA	54.97	1.15	17.19	8.46966	4.04	0.18	11.72	2.58	0.25	0.08	n.d.	-0.76	n.d.	n.d.	81	n.d.	n.d.	n.d.	9.3	n.d.	343	n.d.	8	3.67	2.37	0.92	16.3	n.d.	3.08	1.4	0.77	4.5	n.d.	0.35	n.d.	2.5	7.98	97	4	1.59	7.4	n.d.	n.d.	n.d.	2.91	n.d.	185.8
Yilgarn mafic volcanic	2004969070	GA	53.3	0.99	16.59	8.33967	4.34	0.2	12	2.83	0.31	0.08	n.d.	0.89	n.d.	n.d.	101	n.d.	n.d.	n.d.	7.6	n.d.	310	n.d.	4	3.41	2.15	0.852	16.1	n.d.	2.88	1.3	0.67	2.2	n.d.	0.32	n.d.	2.2	7.05	121	3	1.33	10	n.d.	n.d.	n.d.	2.62	n.d.	236.3
Yilgarn mafic volcanic	2004969074	GA	53.3	0.95	11.64	9.89961	9.09	0.24	10.79	2.48	0.23	0.69	n.d.	0.46	n.d.	n.d.	184	n.d.	n.d.	n.d.	97.8	n.d.	474	n.d.	4	4.71	2.07	2.985	15	n.d.	6.95	4.7	0.77	41.6	n.d.	0.25	n.d.	7.1	56.54	168	9	14.43	5.3	n.d.	n.d.	n.d.	11.89	n.d.	256.5
Yilgarn mafic volcanic	2004969076	GA	52.64	1.14	17.51	8.63966	3.97	0.18	11.98	3.22	0.24	0.09	n.d.	0.26	n.d.	n.d.	81	n.d.	n.d.	n.d.	9.5	n.d.	349	n.d.	78	3.9	2.45	1.022	17.7	n.d.	3.4	1.6	0.79	4.1	n.d.	0.34	n.d.	2.6	8.4	133	4	1.65	3.7	n.d.	n.d.	n.d.	2.77	n.d.	135.4
Yilgarn mafic volcanic	2004969088	GA	53.62	1.04	16.49	10.1996	3.94	0.25	11.93	1.94	0.22	0.09	n.d.	0.14	n.d.	n.d.	94	n.d.	n.d.	n.d.	8.6	n.d.	335	n.d.	36	3.83	2.54	0.884	16.1	n.d.	3.3	2.4	0.8	3.9	n.d.	0.36	n.d.	4.2	7.38	115	4	1.4	4.8	n.d.	n.d.	n.d.	2.67	n.d.	111.5
Yilgarn mafic volcanic	2004969089	GA	52.78	1.14	18	8.49966	4.21	0.19	12.01	2.69	0.24	0.09	n.d.	0.01	n.d.	n.d.	107	n.d.	n.d.	n.d.	16.5	n.d.	354	n.d.	38	4.39	2.8	1.101	19.2	n.d.	3.44	1.9	0.89	9.2	n.d.	0.41	n.d.	3.1	9.78	125	5	2.26	7.9	n.d.	n.d.	n.d.	3.21	n.d.	226.4
Yilgarn mafic volcanic	2004969092	GA	49.15	1.33	15.07	14.1494	4.65	0.27	9.95	4.11	0.61	0.11	n.d.	0.48	n.d.	n.d.	111	n.d.	n.d.	n.d.	11.9	n.d.	231	n.d.	25	5.61	3.69	1.151	18.1	n.d.	4.44	2.3	1.16	5.7	n.d.	0.53	n.d.	4.2	10.02	79	8	1.99	10.1	n.d.	n.d.	n.d.	3.72	n.d.	146.7
Yilgarn mafic volcanic	2004969097	GA	51.3	1.04	14.98	12.5195	6.17	0.29	10.97	2.18	0.22	0.04	n.d.	0.17	n.d.	n.d.	106	n.d.	n.d.	n.d.	16.2	n.d.	159	n.d.	54	5.08	3.34	1.338	16.4	n.d.	3.87	1.5	1.04	8.2	n.d.	0.49	n.d.	2.4	11.42	84	2	2.54	5.2	n.d.	n.d.	n.d.	3.57	n.d.	157.5
Yilgarn mafic volcanic	2004969100	GA	50.79	0.92	16.11	10.3996	5.13	0.26	13.18	1.85	0.24	0.07	n.d.	0.93	n.d.	n.d.	102	n.d.	n.d.	n.d.	6.1	n.d.	289	n.d.	23	3.77	2.45	0.865	16.4	n.d.	2.85	1.3	0.79	3.1	n.d.	0.34	n.d.	1.7	6.07	135	3	1.11	8.8	n.d.	n.d.	n.d.	2.2	n.d.	101
Yilgarn mafic volcanic	2004969103	GA	50.94	1.28	18.62	10.8396	3.94	0.3	12.97	1.53	0.36	0.1	n.d.	-1.04	n.d.	n.d.	100	n.d.	n.d.	n.d.	8.2	n.d.	321	n.d.	124	4.53	2.89	1.052	19.7	n.d.	3.63	1.9	0.92	3.7	n.d.	0.42	n.d.	2.6	7.95	186	-1	1.44	9.5	n.d.	n.d.	n.d.	2.96	n.d.	108.9
Yilgarn mafic volcanic	2004969104	GA	52.71	0.76	16.55	8.27967	7.02	0.17	13.28	1.05	0.09	0.05	n.d.	-0.09	n.d.	n.d.	23	n.d.	n.d.	n.d.	4.9	n.d.	420	n.d.	62	2.65	1.73	0.735	15.1	n.d.	2.03	1	0.56	2.8	n.d.	0.26	n.d.	1.4	4.63	131	1	0.86	2.6	n.d.	n.d.	n.d.	1.79	n.d.	85.9
Yilgarn mafic volcanic	2004969108	GA	47.84	0.8	13.04	12.0295	8.41	0.2	14.28	1.13	0.3	0.08	n.d.	1.34	n.d.	n.d.	33	n.d.	n.d.	n.d.	7.5	n.d.	692	n.d.	106	3.13	2.16	0.766	13.3	n.d.	2.44	1.3	0.64	4.3	n.d.	0.29	n.d.	2.1	6.24	226	3	1.2	33.7	n.d.	n.d.	n.d.	2.09	n.d.	107.2
Yilgarn mafic volcanic	2004969110	GA	52.39	1.32	14.98	13.2595	4.29	0.24	9.92	3.15	0.4	0.12	n.d.	-0.21	n.d.	n.d.	92	n.d.	n.d.	n.d.	11.3	n.d.	230	n.d.	50	4.86	3.32	1.066	16.9	n.d.	4.1	2.2	1.02	4.8	n.d.	0.51	n.d.	4.1	9.97	99	6	1.98	8.3	n.d.	n.d.	n.d.	3.67	n.d.	128.2
Yilgarn mafic volcanic	2004969111	GA	52.63	0.86	14.59	10.7696	7.52	0.14	10.19	2.67	0.3	0.08	n.d.	0.1	n.d.	n.d.	240	n.d.	n.d.	n.d.	9.8	n.d.	265	n.d.	11	3.29	2.15	0.845	14.3	n.d.	2.69	1.4	0.68	4.2	n.d.	0.33	n.d.	2.2	7.5	84	2	1.55	10.2	n.d.	n.d.	n.d.	2.35	n.d.	156.3
Yilgarn mafic volcanic	2004969115	GA	50.15	1.35	14.41	16.1094	4.59	0.25	11.8	1.9	0.42	0.12	n.d.	-1.24	n.d.	n.d.	69	n.d.	n.d.	n.d.	12.3	n.d.	180	n.d.	3	4.66	3.09	1.175	17.3	n.d.	3.87	2.2	0.98	5.5	n.d.	0.47	n.d.	3.6	9.94	80	4	1.96	5.6	n.d.	n.d.	n.d.	3.41	n.d.	143.5
Yilgarn mafic volcanic	2004969116	GA	50.34	0.78	14.13	11.5595	10.2	0.18	11.05	1.77	0.1	0.08	n.d.	-0.35	n.d.	n.d.	38	n.d.	n.d.	n.d.	8.9	n.d.	654	n.d.	7	3.09	2.04	0.708	14.8	n.d.	2.52	1.4	0.63	4.3	n.d.	0.3	n.d.	2.3	6.91	201	3	1.41	2.1	n.d.	n.d.	n.d.	2.13	n.d.	81.7
Yilgarn mafic volcanic	2004969119	GA	57.07	0.99	16.77	8.39967	4.94	0.13	9.98	2.57	0.17	0.17	n.d.	-1.32	n.d.	n.d.	285	n.d.	n.d.	n.d.	27.6	n.d.	112	n.d.	8	3.76	2.25	1.391	16.7	n.d.	3.98	2.9	0.72	12.3	n.d.	0.32	n.d.	4.9	18.02	76	3	4.13	2.1	n.d.	n.d.	n.d.	4.58	n.d.	178.1
Yilgarn mafic volcanic	2004969121	GA	51.69	1.18	13.71	11.0696	8.14	0.19	12.99	0.91	0.36	0.48	n.d.	-1	n.d.	n.d.	193	n.d.	n.d.	n.d.	100	n.d.	711	n.d.	7	4.33	2.24	2.764	15.3	n.d.	6.1	3.4	0.79	47	n.d.	0.3	n.d.	8.2	52.2	264	5	13.15	8	n.d.	n.d.	n.d.	9.83	n.d.	238.3
Yilgarn mafic volcanic	2004969124	GA	48.88	0.71	12.55	12.6995	13.8	0.2	9.22	1.15	0.08	0.07	n.d.	0.32	n.d.	n.d.	44	n.d.	n.d.	n.d.	6.8	n.d.	1072	n.d.	98	2.68	1.81	0.742	12.4	n.d.	2.23	1.1	0.56	3.5	n.d.	0.26	n.d.	1.8	5.56	352	3	1.11	1.4	n.d.	n.d.	n.d.	2	n.d.	128.2
Yilgarn mafic volcanic	2004969126	GA	49.38	0.81	15.05	11.9995	7.08	0.19	14.71	0.84	0.21	0.07	n.d.	-0.45	n.d.	n.d.	93	n.d.	n.d.	n.d.	7.3	n.d.	367	n.d.	7	2.8	1.81	0.652	14	n.d.	2.29	1.2	0.57	3.6	n.d.	0.27	n.d.	2.1	6.21	58	2	1.23	5.8	n.d.	n.d.	n.d.	2.12	n.d.	94.4
Yilgarn mafic volcanic	2004969127	GA	53.06	0.73	14.61	10.8896	7.5	0.19	12.52	1.59	0.22	0.06	n.d.	-1.5	n.d.	n.d.	48	n.d.	n.d.	n.d.	6.5	n.d.	356	n.d.	23	2.96	1.98	0.686	13	n.d.	2.38	1.2	0.61	2.8	n.d.	0.3	n.d.	1.7	5.51	95	2	1.1	2.9	n.d.	n.d.	n.d.	2.14	n.d.	66.8
Yilgarn mafic volcanic	2004969128	GA	50.81	0.76	15.05	12.2795	6.46	0.22	12.89	1.7	0.12	0.06	n.d.	-0.46	n.d.	n.d.	19	n.d.	n.d.	n.d.	6.6	n.d.	372	n.d.	6	2.96	1.95	0.663	13.6	n.d.	2.41	1.1	0.6	4.8	n.d.	0.28	n.d.	1.6	5.7	156	2	1.1	1.7	n.d.	n.d.	n.d.	2.21	n.d.	75.2
Yilgarn mafic volcanic	2004969131	GA	50.82	0.7	14.43	11.7695	7.28	0.19	12.18	1.56	0.17	0.06	n.d.	0.72	n.d.	n.d.	49	n.d.	n.d.	n.d.	10.8	n.d.	365	n.d.	11	4.52	3.07	1.07	13.5	n.d.	3.57	1.1	0.93	5.1	n.d.	0.44	n.d.	1.7	9.18	87	1	1.8	2.1	n.d.	n.d.	n.d.	3.22	n.d.	129.5
Yilgarn mafic volcanic	2004969132	GA	51.71	0.73	14.81	11.4395	7.28	0.23	12.76	1.31	0.09	0.05	n.d.	-0.53	n.d.	n.d.	121	n.d.	n.d.	n.d.	6.2	n.d.	365	n.d.	11	2.89	2.02	0.63	13.4	n.d.	2.34	1.1	0.6	2.6	n.d.	0.28	n.d.	1.5	5.75	93	1	1.08	1.8	n.d.	n.d.	n.d.	2.12	n.d.	79
Yilgarn mafic volcanic	2004969133	GA	52.55	0.73	14.79	10.9396	7.94	0.18	11.86	1.63	0.09	0.07	n.d.	-1	n.d.	n.d.	50	n.d.	n.d.	n.d.	6.4	n.d.	361	n.d.	102	2.95	1.94	0.647	13.4	n.d.	2.25	1.2	0.59	2.5	n.d.	0.3	n.d.	1.7	5.34	108	1	1.06	1.5	n.d.	n.d.	n.d.	1.75	n.d.	67.1
Yilgarn mafic volcanic	2004969134	GA	49.51	0.7	13.54	12.1595	10.07	0.22	11.5	1.94	0.09	0.07	n.d.	0.03	n.d.	n.d.	41	n.d.	n.d.	n.d.	4.9	n.d.	738	n.d.	53	2.69	1.85	0.567	12.4	n.d.	2.06	1.1	0.56	1.4	n.d.	0.29	n.d.	1.7	4.75	227	1	0.92	2	n.d.	n.d.	n.d.	1.85	n.d.	92.6
Yilgarn mafic volcanic	2004969141	GA	49.84	0.81	11.4	11.1696	13.42	0.17	9.83	1.95	0.1	0.21	n.d.	0.84	n.d.	n.d.	58	n.d.	n.d.	n.d.	40.7	n.d.	857	n.d.	7	3.1	1.64	1.552	13.7	n.d.	3.75	2	0.54	20.5	n.d.	0.21	n.d.	3.4	26.78	449	3	6.41	1.6	n.d.	n.d.	n.d.	5.59	n.d.	238.9
Yilgarn mafic volcanic	2004969143	GA	47.5	0.51	11.6	11.7895	16.21	0.16	6.17	2.37	0.03	0.04	n.d.	3.21	n.d.	n.d.	-10	n.d.	n.d.	n.d.	2.3	n.d.	1797	n.d.	149	1.57	1.13	0.386	10.1	n.d.	1.22	0.7	0.33	1.2	n.d.	0.17	n.d.	0.8	2.56	519	1	0.44	-1	n.d.	n.d.	n.d.	1.06	n.d.	56.7
Yilgarn mafic volcanic	2004969149	GA	48.84	0.72	13.21	12.1795	9.92	0.21	13.79	0.87	0.12	0.07	n.d.	-0.07	n.d.	n.d.	41	n.d.	n.d.	n.d.	5.6	n.d.	583	n.d.	25	2.72	1.91	0.535	17.3	n.d.	2.2	1.1	0.57	2.2	n.d.	0.25	n.d.	2	4.74	188	2	0.92	2.5	n.d.	n.d.	n.d.	1.83	n.d.	53.3
Yilgarn mafic volcanic	2004969151	GA	51.36	0.8	13.03	12.3895	9.49	0.2	10.24	1.92	0.12	0.07	n.d.	0.22	n.d.	n.d.	95	n.d.	n.d.	n.d.	6.8	n.d.	533	n.d.	68	3.03	1.88	0.738	13.5	n.d.	2.43	1.2	0.59	1.5	n.d.	0.24	n.d.	2.4	5.97	158	2	1.13	1.8	n.d.	n.d.	n.d.	2.19	n.d.	163.9
Yilgarn mafic volcanic	2004969152	GA	50.12	1.08	11.23	12.4295	9.96	0.18	11.57	2.12	0.16	0.09	n.d.	0.83	n.d.	n.d.	114	n.d.	n.d.	n.d.	12.6	n.d.	694	n.d.	118	3.32	1.98	1.058	12.4	n.d.	3.16	1.7	0.65	5.6	n.d.	0.24	n.d.	4.8	10.67	270	2	2.25	3	n.d.	n.d.	n.d.	3.4	n.d.	128.3
Yilgarn mafic volcanic	2004969157	GA	50.01	0.68	12.83	11.8695	10.19	0.19	11.36	1.62	0.09	0.07	n.d.	0.93	n.d.	n.d.	36	n.d.	n.d.	n.d.	7.1	n.d.	588	n.d.	46	2.89	1.89	0.622	14.2	n.d.	2.26	1	0.56	3.3	n.d.	0.26	n.d.	1.9	5.5	185	1	1.16	2.1	n.d.	n.d.	n.d.	2.18	n.d.	97
Yilgarn mafic volcanic	2004969159	GA	50.88	0.75	14.24	11.8895	7.41	0.19	11.66	1.5	0.07	0.07	n.d.	1.26	n.d.	n.d.	15	n.d.	n.d.	n.d.	6.8	n.d.	264	n.d.	84	2.91	2.03	0.67	14.7	n.d.	2.34	1.1	0.61	4.2	n.d.	0.27	n.d.	1.9	5.61	49	3	1.12	1.4	n.d.	n.d.	n.d.	2.13	n.d.	78.1
Yilgarn mafic volcanic	2004969162	GA	51.76	1.24	15.65	12.5295	5.44	0.17	9.21	3.09	0.27	0.13	n.d.	0.4	n.d.	n.d.	77	n.d.	n.d.	n.d.	14.3	n.d.	200	n.d.	114	4.62	3.01	1.08	18.3	n.d.	3.67	2	0.95	6.8	n.d.	0.43	n.d.	3.5	9.88	49	1	2.12	6.1	n.d.	n.d.	n.d.	3.17	n.d.	77.3
Yilgarn mafic volcanic	2004969168	GA	47.51	1.04	10.87	13.1195	11.02	0.2	12.04	1.68	0.17	0.08	n.d.	2.02	n.d.	n.d.	227	n.d.	n.d.	n.d.	16.6	n.d.	848	n.d.	68	5.06	3.32	1.546	12	n.d.	5.39	1.6	1.09	8.8	n.d.	0.34	n.d.	4.4	13.85	368	2	2.87	11.6	n.d.	n.d.	n.d.	4	n.d.	178.1
Yilgarn mafic volcanic	2004969175	GA	51.81	0.59	11.81	7.76969	5.14	0.21	18.02	0.72	0.33	0.13	n.d.	3.28	n.d.	n.d.	88	n.d.	n.d.	n.d.	25.2	n.d.	188	n.d.	141	2.08	1.32	0.854	12.1	n.d.	2.17	2.2	0.42	14.4	n.d.	0.18	n.d.	4.2	11.65	68	5	3.11	10.7	n.d.	n.d.	n.d.	2.58	n.d.	152.5
Yilgarn mafic volcanic	2004969180	GA	55.15	0.59	12.34	10.6596	7.25	0.2	11.63	1.13	0.09	0.04	n.d.	0.67	n.d.	n.d.	20	n.d.	n.d.	n.d.	4.5	n.d.	1150	n.d.	8	2.12	1.43	0.65	14	n.d.	1.66	0.8	0.48	0.6	n.d.	0.23	n.d.	1.2	3.94	227	2	0.77	1.6	n.d.	n.d.	n.d.	1.29	n.d.	105.2
Yilgarn mafic volcanic	2004969181	GA	51	1.23	12.36	14.1294	6.85	0.22	11.21	2.24	0.29	0.13	n.d.	0.21	n.d.	n.d.	58	n.d.	n.d.	n.d.	17.4	n.d.	351	n.d.	6	4.59	3.07	1.41	16.1	n.d.	3.69	2.6	0.98	8.1	n.d.	0.43	n.d.	4.7	10.74	124	2	2.38	5.8	n.d.	n.d.	n.d.	3.59	n.d.	95.4
Yilgarn mafic volcanic	2004969183	GA	50.41	0.91	14.45	12.3095	7.71	0.18	10.55	2.02	0.2	0.08	n.d.	1.05	n.d.	n.d.	50	n.d.	n.d.	n.d.	8.2	n.d.	266	n.d.	124	3.49	2.27	0.83	14.6	n.d.	2.76	1.5	0.73	5.5	n.d.	0.32	n.d.	2.4	6.71	133	3	1.36	7.8	n.d.	n.d.	n.d.	2.51	n.d.	127.1
Yilgarn mafic volcanic	2004969186	GA	49.84	0.95	14.63	12.5395	7.31	0.22	11.14	1.68	0.14	0.08	n.d.	1.31	n.d.	n.d.	197	n.d.	n.d.	n.d.	7.7	n.d.	238	n.d.	97	3.44	2.3	0.758	15.1	n.d.	2.81	1.5	0.73	2.3	n.d.	0.33	n.d.	2.4	6.54	126	2	1.28	3.2	n.d.	n.d.	n.d.	2.15	n.d.	73.2
Yilgarn mafic volcanic	2004969187	GA	49.97	0.96	13.96	12.2695	6.96	0.2	11.52	1.65	0.07	0.08	n.d.	1.83	n.d.	n.d.	32	n.d.	n.d.	n.d.	8.6	n.d.	299	n.d.	111	3.7	2.46	0.909	14.5	n.d.	2.95	1.6	0.77	3.5	n.d.	0.35	n.d.	2.5	7.03	108	3	1.42	1.9	n.d.	n.d.	n.d.	2.59	n.d.	98.2
Yilgarn mafic volcanic	2004969194	GA	55.12	0.63	17.28	6.91973	4.71	0.13	9.32	4.85	0.16	0.13	n.d.	0.64	n.d.	n.d.	131	n.d.	n.d.	n.d.	17.4	n.d.	125	n.d.	13	2.44	1.5	0.833	16	n.d.	2.64	3.6	0.51	8	n.d.	0.23	n.d.	5.6	12.19	152	3	2.84	2.4	n.d.	n.d.	n.d.	3.02	n.d.	217
Yilgarn mafic volcanic	2004969195	GA	49.53	0.91	14.57	12.3995	5.78	0.19	14.62	1.05	0.12	0.07	n.d.	0.59	n.d.	n.d.	80	n.d.	n.d.	n.d.	7.2	n.d.	312	n.d.	36	3.17	2.08	0.896	19.8	n.d.	2.64	1.4	0.65	3.2	n.d.	0.3	n.d.	2.1	6.6	147	3	1.31	2.6	n.d.	n.d.	n.d.	2.14	n.d.	246.9
Yilgarn mafic volcanic	2004969197	GA	51.78	1.37	13.34	14.7794	6.65	0.2	7.45	3.92	0.17	0.12	n.d.	0.11	n.d.	n.d.	55	n.d.	n.d.	n.d.	11.4	n.d.	122	n.d.	135	5.08	3.29	1.143	14.8	n.d.	4.02	2.3	1.05	3.4	n.d.	0.46	n.d.	3.8	8.4	64	-1	1.62	2.4	n.d.	n.d.	n.d.	3.62	n.d.	65
Yilgarn mafic volcanic	2004969201	GA	49.52	0.97	14.74	13.7895	7.01	0.2	11.79	1.33	0.24	0.08	n.d.	0.21	n.d.	n.d.	41	n.d.	n.d.	n.d.	7.6	n.d.	186	n.d.	117	3.57	2.3	0.866	16.9	n.d.	2.83	1.5	0.7	3.3	n.d.	0.32	n.d.	2.4	6.6	143	3	1.32	4.6	n.d.	n.d.	n.d.	2.22	n.d.	115.6
Yilgarn mafic volcanic	2004969202	GA	49.68	0.92	15.24	13.2795	7.45	0.2	11.88	1.61	0.16	0.08	n.d.	-0.64	n.d.	n.d.	73	n.d.	n.d.	n.d.	6.6	n.d.	261	n.d.	125	3.23	2.15	0.759	15.6	n.d.	2.47	1.4	0.68	2.3	n.d.	0.3	n.d.	2.1	5.77	156	3	1.11	2.5	n.d.	n.d.	n.d.	2.04	n.d.	110.6
Yilgarn mafic volcanic	2004969203	GA	49.54	0.84	14.88	12.3195	7.5	0.19	12.61	1.49	0.14	0.07	n.d.	0.28	n.d.	n.d.	68	n.d.	n.d.	n.d.	7.4	n.d.	355	n.d.	150	3.07	1.97	0.783	15.2	n.d.	2.56	1.2	0.63	5.1	n.d.	0.28	n.d.	1.9	6.19	159	2	1.24	2	n.d.	n.d.	n.d.	2.19	n.d.	126.5
Yilgarn mafic volcanic	2004969205	GA	49.19	0.9	14.67	13.3595	7.35	0.2	11.84	1.72	0.16	0.07	n.d.	0.42	n.d.	n.d.	64	n.d.	n.d.	n.d.	3.6	n.d.	261	n.d.	64	3.44	2.24	0.686	16.3	n.d.	2.69	1.4	0.81	1.7	n.d.	0.36	n.d.	2	4	156	2	0.63	3.6	n.d.	n.d.	n.d.	1.9	n.d.	97.9
Yilgarn mafic volcanic	2004969216	GA	52.22	1.28	12.93	13.4395	7.2	0.17	9.2	2.57	0.3	0.14	n.d.	0.41	n.d.	n.d.	107	n.d.	n.d.	n.d.	18.9	n.d.	329	n.d.	124	5.1	3.4	1.104	17.1	n.d.	4.55	2.7	1.23	9.3	n.d.	0.5	n.d.	4.8	12.15	105	4	2.64	9.9	n.d.	n.d.	n.d.	3.42	n.d.	92.1
Yilgarn mafic volcanic	2004969219	GA	49.5	0.75	14.73	10.8596	8.4	0.17	10.76	2.25	0.21	0.06	n.d.	2.19	n.d.	n.d.	40	n.d.	n.d.	n.d.	6.2	n.d.	377	n.d.	55	2.86	2.03	0.658	13.5	n.d.	2.47	1.2	0.71	4.4	n.d.	0.32	n.d.	1.7	5.52	157	1	1.04	6.4	n.d.	n.d.	n.d.	1.95	n.d.	91
Yilgarn mafic volcanic	2004969222	GA	51.62	0.7	14.1	10.8396	7.09	0.18	12.23	1.75	0.22	0.06	n.d.	1.1	n.d.	n.d.	70	n.d.	n.d.	n.d.	6.6	n.d.	379	n.d.	43	2.87	2.04	0.633	14.2	n.d.	2.42	1.1	0.72	3.5	n.d.	0.31	n.d.	1.8	5.4	88	1	1.06	5.1	n.d.	n.d.	n.d.	1.87	n.d.	88.1
Yilgarn mafic volcanic	2004969224	GA	49.45	1.04	14.59	12.8995	6.73	0.19	12.01	2.3	0.08	0.09	n.d.	0.47	n.d.	n.d.	49	n.d.	n.d.	n.d.	8.9	n.d.	279	n.d.	92	4.26	2.76	0.883	16.5	n.d.	3.57	1.6	0.99	4.5	n.d.	0.43	n.d.	2.7	7.9	146	2	1.48	1.5	n.d.	n.d.	n.d.	2.63	n.d.	140.7
Yilgarn mafic volcanic	2004969225	GA	50.68	0.78	14.87	11.3795	7.91	0.18	12.27	1.39	0.12	0.07	n.d.	0.24	n.d.	n.d.	51	n.d.	n.d.	n.d.	4.1	n.d.	264	n.d.	67	3.21	2.26	0.664	14.8	n.d.	2.45	1.3	0.73	2.3	n.d.	0.32	n.d.	2.3	4.25	116	2	0.73	2.5	n.d.	n.d.	n.d.	1.58	n.d.	101.3
Yilgarn mafic volcanic	2004969227	GA	50.42	1.07	14.8	14.5594	5.47	0.3	8.92	2.86	0.46	0.09	n.d.	0.86	n.d.	n.d.	174	n.d.	n.d.	n.d.	7.8	n.d.	150	n.d.	151	4.03	2.73	0.873	17.6	n.d.	3.03	1.7	0.87	3.8	n.d.	0.39	n.d.	2.6	6.97	114	2	1.33	13.7	n.d.	n.d.	n.d.	2.28	n.d.	123.1
Yilgarn mafic volcanic	2004969228	GA	52.69	1.09	14.86	13.2195	4.72	0.25	11.54	1.62	0.29	0.09	n.d.	-0.72	n.d.	n.d.	71	n.d.	n.d.	n.d.	8.9	n.d.	155	n.d.	153	4.01	2.81	0.928	17.1	n.d.	3.31	1.7	0.88	4.3	n.d.	0.4	n.d.	2.6	7.83	102	-1	1.48	7.2	n.d.	n.d.	n.d.	2.65	n.d.	84
Yilgarn mafic volcanic	2004969229	GA	49.49	0.78	15.11	11.5295	7.88	0.18	12.18	1.9	0.08	0.07	n.d.	0.63	n.d.	n.d.	105	n.d.	n.d.	n.d.	10.21	n.d.	280	n.d.	25	6.11	3.82	1.363	15.4	n.d.	4.62	1.4	1.31	5.26	n.d.	0.55	n.d.	2.2	10.26	114	3	1.91	4.4	n.d.	n.d.	n.d.	3.86	n.d.	105.3
Yilgarn mafic volcanic	2004969231	GA	49.88	0.82	15.03	11.5095	7.84	0.19	11.55	1.89	0.11	0.07	n.d.	0.97	n.d.	n.d.	193	n.d.	n.d.	n.d.	81	n.d.	266	n.d.	28	48.65	33.38	11.638	14.7	n.d.	39.65	1.4	11.25	58.9	n.d.	4.29	n.d.	2.4	118.4	102	-1	24.85	3.9	n.d.	n.d.	n.d.	34.15	n.d.	137.6
Yilgarn mafic volcanic	2004969235	GA	53.57	0.89	17.13	7.72969	5.86	0.19	10.81	2.85	0.05	0.08	n.d.	0.65	n.d.	n.d.	547	n.d.	n.d.	n.d.	10.2	n.d.	308	n.d.	47	5.35	3.86	1.133	17.4	n.d.	4.11	1.7	1.26	6	n.d.	0.5	n.d.	2.7	8.23	121	2	1.59	2.5	n.d.	n.d.	n.d.	2.69	n.d.	144
Yilgarn mafic volcanic	2004969236	GA	55.45	1.19	14.71	10.1996	5.42	0.22	9.55	2.53	0.06	0.1	n.d.	0.47	n.d.	n.d.	66	n.d.	n.d.	n.d.	9.2	n.d.	163	n.d.	138	3.76	2.52	1.094	17.8	n.d.	3.12	1.9	0.85	4.4	n.d.	0.35	n.d.	2.8	7.59	122	3	1.44	2	n.d.	n.d.	n.d.	2.42	n.d.	77
Yilgarn mafic volcanic	2004969237	GA	54.51	1.1	15.18	11.1096	4.76	0.2	10.57	1.75	0.14	0.07	n.d.	0.49	n.d.	n.d.	108	n.d.	n.d.	n.d.	34	n.d.	161	n.d.	23	11.09	7.86	2.365	17.6	n.d.	9.48	1.8	2.62	17.6	n.d.	1.13	n.d.	2.6	22.49	112	-1	4.4	2.1	n.d.	n.d.	n.d.	6.62	n.d.	119.6
Yilgarn mafic volcanic	2004969239	GA	51.51	0.5	8.35	11.3995	13.48	0.18	10.3	1.26	0.12	0.02	n.d.	2.47	n.d.	n.d.	57	n.d.	n.d.	n.d.	5.4	n.d.	1951	n.d.	41	2.84	1.77	0.754	9.5	n.d.	2.56	1	0.6	4.7	n.d.	0.23	n.d.	1.1	6.89	703	2	1.23	6.1	n.d.	n.d.	n.d.	2.04	n.d.	193.4
Yilgarn mafic volcanic	2004969242	GA	51.8	1.07	14.83	12.8895	6.54	0.24	8.66	2.75	0.13	0.08	n.d.	0.87	n.d.	n.d.	174	n.d.	n.d.	n.d.	7.6	n.d.	155	n.d.	152	5.96	4.18	1.37	16.9	n.d.	5.29	1.7	1.37	6.8	n.d.	0.59	n.d.	2.4	10.28	116	2	1.82	2.7	n.d.	n.d.	n.d.	3.54	n.d.	92.3
Yilgarn mafic volcanic	2004969243	GA	48.23	0.93	14.35	13.6095	7.22	0.23	13.39	0.58	0.26	0.06	n.d.	0.92	n.d.	n.d.	183	n.d.	n.d.	n.d.	6	n.d.	210	n.d.	221	3.04	2.02	0.752	15.8	n.d.	2.62	1.3	0.68	3.3	n.d.	0.3	n.d.	1.8	5.79	283	4	1.04	5.6	n.d.	n.d.	n.d.	2.13	n.d.	79.5
Yilgarn mafic volcanic	2004969245	GA	49.75	1.05	13.87	13.7095	7.22	0.21	10.87	2.25	0.03	0.09	n.d.	0.84	n.d.	n.d.	201	n.d.	n.d.	n.d.	8.8	n.d.	173	n.d.	71	3.77	2.68	0.707	16.7	n.d.	3.1	1.7	0.86	3.2	n.d.	0.39	n.d.	2.5	6.64	119	2	1.21	1.5	n.d.	n.d.	n.d.	2.38	n.d.	78
Yilgarn mafic volcanic	2004969247	GA	49.67	1.1	14.44	14.0094	6.67	0.21	10.72	2.47	0.08	0.09	n.d.	0.39	n.d.	n.d.	92	n.d.	n.d.	n.d.	7.9	n.d.	232	n.d.	198	4.2	2.86	0.937	17.4	n.d.	3.39	1.8	0.95	3.4	n.d.	0.43	n.d.	2.6	7.07	122	2	1.32	1.8	n.d.	n.d.	n.d.	2.71	n.d.	91.4
Yilgarn mafic volcanic	2004969250	GA	49.99	1.05	14.06	13.4495	7.02	0.19	12.4	1.5	0.15	0.09	n.d.	-0.02	n.d.	n.d.	48	n.d.	n.d.	n.d.	7.8	n.d.	145	n.d.	151	3.8	2.57	0.896	17.1	n.d.	3.2	1.7	0.87	6	n.d.	0.37	n.d.	2.4	7.02	160	2	1.27	8.5	n.d.	n.d.	n.d.	2.59	n.d.	96.9
Yilgarn mafic volcanic	2004969252	GA	50.29	1.14	14.11	13.6895	7.21	0.21	11.72	1.53	0.4	0.1	n.d.	-0.51	n.d.	n.d.	104	n.d.	n.d.	n.d.	9.1	n.d.	207	n.d.	16	4.38	3.01	0.934	16.9	n.d.	3.61	2	0.98	4.1	n.d.	0.44	n.d.	2.9	8.11	103	2	1.49	20.2	n.d.	n.d.	n.d.	2.83	n.d.	96.5
Yilgarn mafic volcanic	2003967007D	GA	51.48	0.93	10.72	12.5695	10.37	0.16	9.43	2.98	0.19	0.08	n.d.	1.74	n.d.	n.d.	-10	n.d.	n.d.	n.d.	10.9	n.d.	936	n.d.	126	3.31	2.11	1.058	14.8	n.d.	3.05	1.8	0.67	4.5	n.d.	0.34	n.d.	2.6	8.82	208	2.3	n.d.	5.3	n.d.	n.d.	n.d.	2.66	n.d.	121.4
Yilgarn mafic volcanic	2003967007E	GA	48.55	0.99	13.29	13.9994	6.17	0.21	9.4	2.8	0.41	0.08	n.d.	4.85	n.d.	n.d.	28	n.d.	n.d.	n.d.	10.3	n.d.	140	n.d.	148	3.84	2.57	1.061	16.8	n.d.	3.18	1.7	0.77	4.1	n.d.	0.45	n.d.	2.9	8.58	64	4.7	n.d.	14.3	n.d.	n.d.	n.d.	2.6	n.d.	376.3
Yilgarn mafic volcanic	2003967007H	GA	49.78	1.07	7.96	13.9894	8.51	0.22	11.84	1.91	0.5	0.09	n.d.	4.88	n.d.	n.d.	101	n.d.	n.d.	n.d.	31.9	n.d.	713	n.d.	167	3.25	1.85	1.366	10.7	n.d.	3.72	2.3	0.63	12.9	n.d.	0.24	n.d.	6.5	20.28	150	2.6	n.d.	13.9	n.d.	n.d.	n.d.	4.12	n.d.	164.7
Yilgarn mafic volcanic	2003967007I	GA	46.58	1.26	8.93	16.1094	9.57	0.22	11.95	1.51	0.64	0.1	n.d.	4.13	n.d.	n.d.	149	n.d.	n.d.	n.d.	43.3	n.d.	797	n.d.	127	4.03	2.21	1.785	14.5	n.d.	4.87	2.8	0.8	18.4	n.d.	0.33	n.d.	7.8	27.05	179	2.1	n.d.	14.5	n.d.	n.d.	n.d.	5.26	n.d.	229.2
Yilgarn mafic volcanic	2003967007J	GA	49.18	0.98	9.42	13.4295	8.64	0.2	11.79	2.68	0.42	0.08	n.d.	3.81	n.d.	n.d.	86	n.d.	n.d.	n.d.	20.6	n.d.	970	n.d.	147	3.16	1.93	1.119	11.9	n.d.	3.31	2	0.64	8.2	n.d.	0.27	n.d.	4.5	14	363	2.2	n.d.	10.8	n.d.	n.d.	n.d.	3.46	n.d.	158.2
Yilgarn mafic volcanic	2003967007L	GA	48.69	1.16	10.12	15.8994	8.83	0.21	10.32	2.78	0.52	0.1	n.d.	2.44	n.d.	n.d.	93	n.d.	n.d.	n.d.	27.7	n.d.	506	n.d.	47	3.94	2.27	1.41	14.2	n.d.	4.06	2.4	0.75	12	n.d.	0.32	n.d.	5.4	18.43	132	1.4	n.d.	10.8	n.d.	n.d.	n.d.	3.9	n.d.	145.9
Yilgarn mafic volcanic	2003967007M	GA	50.14	1.08	8.67	14.3894	7.87	0.2	11.1	2.56	0.44	0.09	n.d.	4.3	n.d.	n.d.	80	n.d.	n.d.	n.d.	34.2	n.d.	535	n.d.	196	3.32	1.96	1.711	11.8	n.d.	3.94	2.4	0.67	14.2	n.d.	0.28	n.d.	7	20.94	132	1.4	n.d.	7.9	n.d.	n.d.	n.d.	4.3	n.d.	198.8
Yilgarn mafic volcanic	2003967007N	GA	47.87	1.24	9.61	16.9493	9.6	0.22	10.93	1.99	0.73	0.11	n.d.	1.75	n.d.	n.d.	169	n.d.	n.d.	n.d.	46.9	n.d.	655	n.d.	125	3.84	2.27	1.787	13.9	n.d.	4.44	2.8	0.76	20	n.d.	0.32	n.d.	8.8	27.27	173	2.4	n.d.	17.9	n.d.	n.d.	n.d.	5.52	n.d.	199.5
Yilgarn mafic volcanic	2003967007O	GA	48.97	0.74	14.6	11.2196	7.75	0.18	10.66	2.65	0.83	0.06	n.d.	2.88	n.d.	n.d.	49	n.d.	n.d.	n.d.	5.5	n.d.	245	n.d.	25	2.82	1.87	0.697	16.3	n.d.	2.49	1.2	0.57	2.1	n.d.	0.3	n.d.	1.5	5.15	127	3.1	n.d.	39.9	n.d.	n.d.	n.d.	1.84	n.d.	240.8
Yilgarn mafic volcanic	2003967007P	GA	47.74	0.98	14.21	12.5695	7.55	0.19	10.51	2.37	0.33	0.07	n.d.	3.97	n.d.	n.d.	-10	n.d.	n.d.	n.d.	6.8	n.d.	247	n.d.	92	3.56	2.24	0.848	16.2	n.d.	3	1.5	0.71	2.5	n.d.	0.36	n.d.	2	6.58	123	3.9	n.d.	11.8	n.d.	n.d.	n.d.	2.22	n.d.	115.5
Yilgarn mafic volcanic	2003969012A	GA	51.08	0.53	13.39	11.7195	8.6	0.21	8.41	3.51	0.11	0.05	n.d.	3.26	n.d.	n.d.	17	n.d.	n.d.	n.d.	3.5	n.d.	505	n.d.	32	2.45	1.81	0.467	11.6	n.d.	1.75	1.1	0.52	1.3	n.d.	0.27	n.d.	1.3	3.07	92	1.4	n.d.	1.6	n.d.	n.d.	n.d.	1.07	n.d.	116
Yilgarn mafic volcanic	2003969012B	GA	50.56	1.18	13.15	16.8793	5.66	0.26	10.46	1.78	0.22	0.1	n.d.	0.86	n.d.	n.d.	13	n.d.	n.d.	n.d.	10.4	n.d.	68	n.d.	192	4.48	2.93	1.14	16.8	n.d.	3.93	2.2	0.94	3.9	n.d.	0.44	n.d.	2.9	9.1	42	1.1	n.d.	1.4	n.d.	n.d.	n.d.	2.88	n.d.	110
Yilgarn mafic volcanic	2003969012D	GA	51.72	0.55	12.64	11.5395	9.55	0.18	11.47	1.82	0.1	0.05	n.d.	1.17	n.d.	n.d.	13	n.d.	n.d.	n.d.	4.6	n.d.	678	n.d.	69	2.27	1.55	0.503	12.4	n.d.	1.68	1	0.48	1.8	n.d.	0.22	n.d.	1.3	4.13	113	2.9	n.d.	1.1	n.d.	n.d.	n.d.	1.2	n.d.	93.2
Yilgarn mafic volcanic	2003969012E	GA	48.63	0.94	14.86	12.8295	7.54	0.19	10.87	2.04	0.15	0.08	n.d.	2.74	n.d.	n.d.	23	n.d.	n.d.	n.d.	7.1	n.d.	274	n.d.	108	3.63	2.37	0.889	16.4	n.d.	3.03	1.7	0.75	2.5	n.d.	0.34	n.d.	2.2	6.61	131	2.2	n.d.	2	n.d.	n.d.	n.d.	2.21	n.d.	97
Yilgarn mafic volcanic	2003969012F	GA	50.15	0.56	13.09	11.6395	9.73	0.17	10.21	2.4	0.1	0.05	n.d.	2.61	n.d.	n.d.	27	n.d.	n.d.	n.d.	4.9	n.d.	675	n.d.	142	2.39	1.68	0.508	12.3	n.d.	1.93	1	0.51	1.9	n.d.	0.23	n.d.	1.3	4.31	109	2.1	n.d.	1.6	n.d.	n.d.	n.d.	1.48	n.d.	79.1
Yilgarn mafic volcanic	2003969012G	GA	51.64	0.54	13.73	11.1296	8.28	0.16	11.14	2.21	0.11	0.05	n.d.	1.73	n.d.	n.d.	-10	n.d.	n.d.	n.d.	4.7	n.d.	505	n.d.	81	2.34	1.69	0.532	13.5	n.d.	1.86	0.9	0.5	1.8	n.d.	0.25	n.d.	1.3	4.03	74	1	n.d.	1.4	n.d.	n.d.	n.d.	1.09	n.d.	96.1
Yilgarn mafic volcanic	2003969012I	GA	51.61	1.06	14.51	13.9394	5.69	0.22	8.51	3.37	0.19	0.11	n.d.	1.87	n.d.	n.d.	32	n.d.	n.d.	n.d.	15.3	n.d.	23	n.d.	111	3.96	2.36	1.284	19.1	n.d.	3.65	2.6	0.76	6.4	n.d.	0.32	n.d.	3.4	10.83	15	3.7	n.d.	1.6	n.d.	n.d.	n.d.	3.11	n.d.	215.5
Yilgarn mafic volcanic	2003969012K	GA	48.38	0.88	8.98	13.1395	13.97	0.15	9.66	1.45	0.08	0.08	n.d.	4.04	n.d.	n.d.	23	n.d.	n.d.	n.d.	9.1	n.d.	1892	n.d.	96	3.07	1.94	0.926	13.1	n.d.	2.89	1.7	0.61	3.5	n.d.	0.23	n.d.	2.3	7.56	586	0.8	n.d.	1.5	n.d.	n.d.	n.d.	2.25	n.d.	110.2
Yilgarn mafic volcanic	2003969012Q	GA	51.67	1.46	13.03	11.4895	7.63	0.16	10.26	3.04	0.29	0.13	n.d.	1.61	n.d.	n.d.	66	n.d.	n.d.	n.d.	16.5	n.d.	458	n.d.	100	4.86	2.73	1.524	19.5	n.d.	4.79	3	0.93	6.4	n.d.	0.32	n.d.	4.8	13.82	159	4.1	n.d.	7.8	n.d.	n.d.	n.d.	3.86	n.d.	329.8
Yilgarn mafic volcanic	2003969012R	GA	49.74	1.01	8.11	13.4795	7.55	0.2	12.72	2.64	0.27	0.09	n.d.	4.91	n.d.	n.d.	34	n.d.	n.d.	n.d.	30.3	n.d.	631	n.d.	189	3.2	1.75	1.41	9.7	n.d.	3.61	2.2	0.61	11.9	n.d.	0.22	n.d.	6.3	20.12	130	3.2	n.d.	4.1	n.d.	n.d.	n.d.	4.25	n.d.	251.8
Yilgarn mafic volcanic	2004967105H	GA	52.04	0.81	14.09	11.8895	8.47	0.17	10.06	1.97	0.28	0.07	n.d.	0.97	n.d.	n.d.	26	n.d.	n.d.	n.d.	6.2	n.d.	458	n.d.	94	3.11	2.21	0.688	13.7	n.d.	2.44	1.5	0.7	1.4	n.d.	0.3	n.d.	1.5	4.87	78	2	1.03	7.7	n.d.	n.d.	n.d.	1.88	n.d.	62.1
Yilgarn mafic volcanic	2004967105O	GA	52.32	0.79	13.22	11.9395	8.59	0.18	10.99	1.84	0.2	0.08	n.d.	0.69	n.d.	n.d.	16	n.d.	n.d.	n.d.	7.3	n.d.	504	n.d.	92	3.29	2.18	0.739	12.7	n.d.	2.64	1.5	0.72	2	n.d.	0.32	n.d.	1.4	5.49	88	3	1.11	4.1	n.d.	n.d.	n.d.	2.1	n.d.	65.5
Yilgarn mafic volcanic	81435	GSWA	50.9	1.35	13.6	11.22	6.86	0.2	11.9	2.33	0.11	0.16	n.d.	1.86	n.d.	n.d.	75	n.d.	n.d.	n.d.	11.6	n.d.	590	n.d.	152	n.d.	n.d.	1.21	n.d.	n.d.	n.d.	2.02	n.d.	3.8	n.d.	0.4	n.d.	n.d.	9.6	130	n.d.	n.d.	n.d.	n.d.	35.1	n.d.	3.03	n.d.	113
Yilgarn mafic volcanic	81442	GSWA	57.3	0.78	15	7.37	4.71	0.13	9.21	3.28	0.12	0.27	n.d.	1.49	n.d.	n.d.	86	n.d.	n.d.	n.d.	31.9	n.d.	210	n.d.	36	n.d.	n.d.	1.11	n.d.	n.d.	n.d.	3.4	n.d.	11.2	n.d.	0.29	n.d.	9	14.9	120	n.d.	n.d.	n.d.	n.d.	17.9	n.d.	3.21	n.d.	303
Yilgarn mafic volcanic	81449	GSWA	50	0.4	10.8	9.32	14.9	0.19	9.21	1.15	0.06	0.08	n.d.	4.14	n.d.	n.d.	49	n.d.	n.d.	n.d.	5.4	n.d.	1250	n.d.	231	n.d.	n.d.	0.4	n.d.	n.d.	n.d.	0.97	n.d.	2.2	n.d.	0.25	n.d.	n.d.	4.9	370	n.d.	n.d.	n.d.	n.d.	34.3	n.d.	1	n.d.	56
Yilgarn mafic volcanic	81456	GSWA	50.9	0.71	14	9.88	7.85	0.17	11.6	1.61	0.11	0.09	n.d.	3.02	n.d.	n.d.	57	n.d.	n.d.	n.d.	7	n.d.	240	n.d.	171	n.d.	n.d.	0.72	n.d.	n.d.	n.d.	1.27	n.d.	2.2	n.d.	0.32	n.d.	5	7	100	n.d.	n.d.	n.d.	n.d.	40	n.d.	1.79	n.d.	73
Yilgarn mafic volcanic	81498	GSWA	50.5	1.02	13.1	16.48	5.15	0.21	10.1	1.72	0.1	0.13	n.d.	1.78	n.d.	n.d.	31	n.d.	n.d.	n.d.	10.5	n.d.	80	n.d.	81	n.d.	n.d.	0.99	n.d.	n.d.	n.d.	2.46	n.d.	5.8	n.d.	0.51	n.d.	n.d.	8	80	n.d.	n.d.	n.d.	n.d.	42	n.d.	2.67	n.d.	83
Yilgarn mafic volcanic	81500	GSWA	50.3	1.04	12.8	16.04	5.53	0.25	10.4	1.83	0.15	0.13	n.d.	1.91	n.d.	n.d.	27	n.d.	n.d.	n.d.	8.4	n.d.	110	n.d.	69	n.d.	n.d.	0.98	n.d.	n.d.	n.d.	1.89	n.d.	2.2	n.d.	0.45	n.d.	7	8.5	100	n.d.	n.d.	n.d.	n.d.	42.8	n.d.	2.72	n.d.	85
Yilgarn mafic volcanic	81505	GSWA	48.5	0.84	9.4	12.96	14.3	0.19	8.71	1.43	0.13	0.1	n.d.	3.96	n.d.	n.d.	118	n.d.	n.d.	n.d.	17.6	n.d.	n.d.	n.d.	58	n.d.	n.d.	0.98	n.d.	n.d.	n.d.	2.16	n.d.	5.72	n.d.	0.33	n.d.	8	10.7	560	n.d.	n.d.	n.d.	n.d.	n.d.	n.d.	3.04	n.d.	61
Yilgarn mafic volcanic	81507	GSWA	48.1	0.9	9.1	13.52	13.3	0.21	7.84	2.1	-0.01	0.12	n.d.	4.49	n.d.	n.d.	28	n.d.	n.d.	n.d.	15.3	n.d.	n.d.	n.d.	270	n.d.	n.d.	0.97	n.d.	n.d.	n.d.	2.05	n.d.	4.08	n.d.	0.32	n.d.	5	9.1	310	n.d.	n.d.	n.d.	n.d.	n.d.	n.d.	2.68	n.d.	61
Yilgarn mafic volcanic	81511	GSWA	48.6	0.56	10.2	12.51	14.5	0.18	8.14	0.72	0.17	0.08	n.d.	5.8	n.d.	n.d.	n.d.	n.d.	n.d.	n.d.	9.9	n.d.	n.d.	n.d.	148	n.d.	n.d.	0.65	n.d.	n.d.	n.d.	1.48	n.d.	4.4	n.d.	0.27	n.d.	n.d.	6	410	n.d.	n.d.	n.d.	n.d.	n.d.	n.d.	1.62	n.d.	24
Yilgarn mafic volcanic	81517	GSWA	50.2	0.42	10.7	10.41	14.5	0.16	8.31	1.18	0.16	0.07	n.d.	4.09	n.d.	n.d.	n.d.	n.d.	n.d.	n.d.	-	n.d.	n.d.	n.d.	67	n.d.	n.d.	0.42	n.d.	n.d.	n.d.	0.95	n.d.	2.3	n.d.	0.26	n.d.	n.d.	-	340	n.d.	n.d.	n.d.	n.d.	n.d.	n.d.	1.01	n.d.	30
Yilgarn mafic volcanic	81524	GSWA	51.2	0.43	11.4	10.27	12.9	0.17	8.8	0.82	0.12	0.08	n.d.	3.39	n.d.	n.d.	n.d.	n.d.	n.d.	n.d.	-	n.d.	n.d.	n.d.	68	n.d.	n.d.	0.4	n.d.	n.d.	n.d.	1.03	n.d.	2.2	n.d.	0.26	n.d.	n.d.	-	280	n.d.	n.d.	n.d.	n.d.	n.d.	n.d.	1.07	n.d.	21
Yilgarn mafic volcanic	81527	GSWA	50.5	1.19	13.4	12.88	6.1	0.25	10.4	2.08	0.24	0.17	n.d.	3.51	n.d.	n.d.	n.d.	n.d.	n.d.	n.d.	12.1	n.d.	110	n.d.	204	n.d.	n.d.	1.18	n.d.	n.d.	n.d.	2.46	n.d.	3.2	n.d.	0.56	n.d.	n.d.	10.8	100	n.d.	n.d.	n.d.	n.d.	38.2	n.d.	3.17	n.d.	95
Yilgarn mafic volcanic	81528	GSWA	50.7	1.21	13.3	12.7	5.55	0.24	10.6	2.13	0.23	0.17	n.d.	4.11	n.d.	n.d.	n.d.	n.d.	n.d.	n.d.	12.8	n.d.	110	n.d.	214	n.d.	n.d.	1.22	n.d.	n.d.	n.d.	2.34	n.d.	4	n.d.	0.53	n.d.	n.d.	10.4	90	n.d.	n.d.	n.d.	n.d.	39.4	n.d.	3.2	n.d.	94
Yilgarn mafic volcanic	81534	GSWA	47.9	1.3	13.7	14.3	5.55	0.21	10.6	1.73	0.29	0.17	n.d.	4.49	n.d.	n.d.	n.d.	n.d.	n.d.	n.d.	14	n.d.	100	n.d.	207	n.d.	n.d.	1.34	n.d.	n.d.	n.d.	2.68	n.d.	3.6	n.d.	0.61	n.d.	n.d.	12.1	110	n.d.	n.d.	n.d.	n.d.	40.1	n.d.	3.5	n.d.	125
Yilgarn mafic volcanic	81541	GSWA	52	1.03	12.9	10.61	8.39	0.18	7.71	1.81	0.44	0.11	n.d.	5.1	n.d.	n.d.	66	n.d.	n.d.	n.d.	20.6	n.d.	n.d.	n.d.	156	n.d.	n.d.	1.1	n.d.	n.d.	n.d.	2.41	n.d.	8	n.d.	0.33	n.d.	7	12.1	140	n.d.	n.d.	n.d.	n.d.	n.d.	n.d.	3.1	n.d.	98
Yilgarn mafic volcanic	99516	GSWA	45.96	0.998	15.971	13.5975	8.469	0.18	9.171	1.969	0.086	0.075	n.d.	3.356	n.d.	n.d.	17	n.d.	n.d.	n.d.	7.05	n.d.	370	n.d.	38	3.5	2.22	0.782	16.6	n.d.	2.93	1.5	0.81	2.07	n.d.	0.33	n.d.	2.2	6.2	183	2	1.18	1	n.d.	n.d.	n.d.	2.02	n.d.	150.9
Yilgarn mafic volcanic	99557	GSWA	51.233	0.722	14.833	11.8125	8.773	0.168	10.528	1.969	0.1	0.06	n.d.	-0.008	n.d.	n.d.	29	n.d.	n.d.	n.d.	5.86	n.d.	412	n.d.	130	2.75	1.88	0.61	14.5	n.d.	2.13	1.2	0.64	1.9	n.d.	0.32	n.d.	1.8	5.06	98	1	0.91	1.8	n.d.	n.d.	n.d.	1.75	n.d.	89.7
Yilgarn mafic volcanic	99558	GSWA	49.004	0.741	15.272	12.0595	9.712	0.178	9.667	1.55	0.098	0.063	n.d.	1.417	n.d.	n.d.	20	n.d.	n.d.	n.d.	6.36	n.d.	430	n.d.	79	2.79	1.96	0.646	13.9	n.d.	2.24	1.2	0.66	2.04	n.d.	0.3	n.d.	1.9	5.3	115	2	1	0.9	n.d.	n.d.	n.d.	1.88	n.d.	115
Yilgarn mafic volcanic	99559	GSWA	48.13	0.73	15.16	12.8395	9.84	0.21	9.51	1.18	0.1	0.06	n.d.	3.48	n.d.	n.d.	25	n.d.	n.d.	n.d.	7.7	n.d.	385	n.d.	38	2.67	1.7	0.49	15	n.d.	2.39	0.58	0.58	2.81	n.d.	0.25	n.d.	1.03	4.79	69	4.1	0.92	-2	n.d.	n.d.	n.d.	1.47	n.d.	73
Yilgarn mafic volcanic	99565	GSWA	50.914	0.689	14.623	11.1476	9.132	0.166	9.822	1.994	1.126	0.056	n.d.	0.194	n.d.	n.d.	78	n.d.	n.d.	n.d.	6.4	n.d.	365	n.d.	4	2.68	1.83	0.666	13.6	n.d.	2.2	1.2	0.62	2.15	n.d.	0.3	n.d.	1.8	5.16	98	3	0.98	51.4	n.d.	n.d.	n.d.	1.74	n.d.	115.9
Yilgarn mafic volcanic	99569	GSWA	45.331	0.84	17.146	12.8945	7.992	0.233	12.971	1.198	0.506	0.07	n.d.	0.469	n.d.	n.d.	99	n.d.	n.d.	n.d.	7.75	n.d.	578	n.d.	140	3.27	2.28	1.027	16.2	n.d.	2.64	1.5	0.77	2.47	n.d.	0.36	n.d.	2.1	6.26	137	4	1.18	18.9	n.d.	n.d.	n.d.	1.69	n.d.	173.9
Yilgarn mafic volcanic	99573	GSWA	51.722	0.765	14.256	11.8195	7.203	0.2	10.801	2.169	0.116	0.063	n.d.	0.64	n.d.	n.d.	23	n.d.	n.d.	n.d.	6.93	n.d.	341	n.d.	89	2.9	2.03	0.697	15.4	n.d.	2.36	1.2	0.67	2.13	n.d.	0.31	n.d.	1.9	5.46	67	2	1.09	1.5	n.d.	n.d.	n.d.	1.75	n.d.	91.7
Yilgarn mafic volcanic	99574	GSWA	51.239	0.713	14.395	11.5825	8.484	0.193	9.842	1.616	1.73	0.058	n.d.	1.32	n.d.	n.d.	174	n.d.	n.d.	n.d.	6.99	n.d.	366	n.d.	91	2.93	1.97	0.732	13.9	n.d.	2.33	1.2	0.63	2.32	n.d.	0.29	n.d.	1.8	5.32	102	3	1.07	37.6	n.d.	n.d.	n.d.	1.84	n.d.	109.6
Yilgarn mafic volcanic	99576	GSWA	51.22	0.741	14.841	12.2465	7.203	0.21	10.183	3.193	0.174	0.062	n.d.	0	n.d.	n.d.	18	n.d.	n.d.	n.d.	7.46	n.d.	364	n.d.	83	2.95	2.1	0.723	13.2	n.d.	2.48	1.3	0.68	2.43	n.d.	0.32	n.d.	1.9	5.8	10	1	1.13	1.3	n.d.	n.d.	n.d.	1.87	n.d.	73.3
Yilgarn mafic volcanic	99624	GSWA	50.898	0.746	14.24	10.1466	5.576	0.168	12.839	1.299	0.099	0.058	n.d.	3.49	n.d.	n.d.	8	n.d.	n.d.	n.d.	6.02	n.d.	371	n.d.	133	2.88	1.91	0.672	13.4	n.d.	2.26	1.2	0.62	1.77	n.d.	0.27	n.d.	1.8	5.12	134	1	0.95	1.9	n.d.	n.d.	n.d.	1.68	n.d.	109.5
Yilgarn mafic volcanic	99627	GSWA	52.426	0.759	15.199	10.4526	7.152	0.13	7.382	3.22	1.279	0.049	n.d.	0.04	n.d.	n.d.	220	n.d.	n.d.	n.d.	5.57	n.d.	383	n.d.	69	2.72	1.76	0.686	14	n.d.	2.23	1.2	0.56	1.71	n.d.	0.26	n.d.	2	4.94	136	3	0.91	27.3	n.d.	n.d.	n.d.	1.9	n.d.	97.2
Yilgarn mafic volcanic	100113	GSWA	56.3	0.7	16.7	7.6897	4.09	0.12	8.31	5.41	0.19	0.28	n.d.	1.47	n.d.	n.d.	216	n.d.	n.d.	n.d.	39.4	n.d.	63	n.d.	27	4.3	2.5	1.6	18	n.d.	5.2	n.d.	0.9	20.2	n.d.	0.4	n.d.	5	22.7	-20	11	5.1	5	n.d.	n.d.	n.d.	5.4	n.d.	701
Yilgarn mafic volcanic	109064	GSWA	47.56	1.63	6.49	13.8895	15.19	0.23	11.06	0.66	0.16	0.13	n.d.	2.92	n.d.	n.d.	6	n.d.	n.d.	n.d.	54	n.d.	1325	n.d.	n.d.	3.7	1.8	1.5	n.d.	n.d.	4.9	3.6	0.7	24.9	n.d.	0.2	n.d.	16.6	28.7	844	n.d.	6.7	6.8	n.d.	n.d.	n.d.	5.5	n.d.	18
Yilgarn mafic volcanic	109065	GSWA	48.69	1.27	5.94	12.3395	14.22	0.21	12.97	0.7	0.35	0.1	n.d.	3.09	n.d.	n.d.	28	n.d.	n.d.	n.d.	34.6	n.d.	1018	n.d.	n.d.	2.9	1.4	1.2	n.d.	n.d.	3.6	2.8	0.5	15.9	n.d.	0.2	n.d.	13.7	18.3	716	n.d.	4.4	18.3	n.d.	n.d.	n.d.	3.6	n.d.	32
Yilgarn mafic volcanic	109066	GSWA	46.87	1.78	7.44	14.2494	15.09	0.23	10.61	0.68	0.49	0.14	n.d.	2.49	n.d.	n.d.	41	n.d.	n.d.	n.d.	54.8	n.d.	1245	n.d.	n.d.	3.9	2	1.5	n.d.	n.d.	5.2	4	0.7	25.8	n.d.	0.2	n.d.	18.3	28.7	782	n.d.	6.7	27.6	n.d.	n.d.	n.d.	5.1	n.d.	16
Yilgarn mafic volcanic	109068	GSWA	45.01	1.9	8.37	15.6594	14.07	0.25	10.94	0.64	0.11	0.16	n.d.	2.57	n.d.	n.d.	15	n.d.	n.d.	n.d.	60.8	n.d.	1706	n.d.	n.d.	4.5	2.1	1.5	n.d.	n.d.	5.6	4.2	0.8	29.1	n.d.	0.3	n.d.	20.9	31.2	1081	n.d.	7.5	1.9	n.d.	n.d.	n.d.	6	n.d.	12
Yilgarn mafic volcanic	165360	GSWA	48.72		13.123	10.677	12.84	0.180999	10.151	1.67	0.188999	0.071999	0.028	1.568	0	1	93	0	0.1	0	3.7	n.d.	1133	1.19	17	1.81	1.21	0.414	12.4	1.49	1.5	0.699999	0.379999	1.6	n.d.	0.18	0.5	1	2.97	352	1.1	0.56	10	0	37	n.d.	1.03	1	119
Yilgarn mafic volcanic	165672	GSWA	51.134	0.584999	11.335	11.102	12.824	0.261999	8.738	2.546	0.119999	0.054	0.048	1.002	0.059999	1.7	41	0.3	0	0.28	4.72	n.d.	1128	1.91	86	2.28	1.48	0.541	10.7	1.91	1.8	0.899999	0.479999	1.86	n.d.	0.219999	0.8	1.3	4.08	354	2	0.779999	9	3.6	38	n.d.	1.11	0.6	56.2
Yilgarn mafic volcanic	165685	GSWA	50.907	1.059	14.41	12.805	7.145	0.234999	10.285	2.899	0.128	0.118	0.043999	0	0.059999	1.1	38	0.3	0	0.14	10.28	n.d.	102	0.189999	127	4.38	3.07	0.944	14.8	3.51	1.5	2.1	0.939999	3.66	n.d.	0.439999	0.4	3.2	8.89	114	4	1.69	3.3	6.5	43	n.d.	2.82	0.899999	111.5
Yilgarn mafic volcanic	171947	GSWA	51.78	0.643999	14.57	10.748	8.492	0.209	11.838	2.704	0.078	0.064999	0.028999	0	0.09	1	30	0	0	0	5.9	n.d.	370	0.109999	15	2.72	1.83	0.592999	15.2	2.11	1.9	1.1	0.569999	2.7	n.d.	0.27	0.5	1.6	4.82	115	2	0.959999	1.4	1.9	41	n.d.	1.4	0.699999	87.9
Yilgarn mafic volcanic	171968	GSWA	52.294	0.602999	13.954	10.103	8.982	0.175999	11.965	1.793	0.050999	0.048999	0.035	0	0.109999	1.5	94	0.6	0	0.1	3.34	n.d.	508	0.019999	104	2.3	1.5	0.591	12.6	1.76	1.7	0.899999	0.479999	1.23	n.d.	0.23	0.4	1.2	3.43	127	3.7	0.62	2	0.6	44	n.d.	1.37	0.699999	81.4
Yilgarn mafic volcanic	172103	GSWA	48.834	0.855	14.626	15.903	5.715	0.621999	11.527	1.055	0.407999	0.079	0.014	0.280999	0	9.1	104	1.1	0.389999	0	9.66	n.d.	194	1.23	16	3.26	2	0.837	16.3	2.82	1.3	1.46	0.689999	3.85	n.d.	0.289999	0	2.1	6.75	112	4	1.22	17.4	1.3	43	n.d.	2.05	1.8	88.3
Yilgarn mafic volcanic	178911	GSWA	52.771	0.598999	13.844	9.845	8.832	0.185	12.924	1.182	0.041	0.046	0.034	0	0.05	1	40	0.4	0	0	3.88	n.d.	504	0.009999	87	2.21	1.52	0.54	12.7	1.82	1.8	0.8	0.469999	2.1	n.d.	0.23	0.2	1.2	3.87	135	2	0.67	1.5	6.3	43	n.d.	1.14	0.699999	79
Yilgarn mafic volcanic	178912	GSWA	50.064	0.694	11.405	12.584	12.877	0.185	10.14	1.135	0.059999	0.083999	0.048999	0.439	0.07	1.3	24	0.2	0	0.15	12.36	n.d.	1049	0.039999	105	3.4	2.15	0.777999	12	2.91	1.8	1.6	0.699999	5.76	n.d.	0.319999	0.6	3.2	8.89	359	4	1.83	2	10.3	36	n.d.	2.37	0.8	153.6
Yilgarn mafic volcanic	178914	GSWA	52.848	0.884	14.514	10.8	6.27	0.256999	11.703	2.439	0.141	0.09	0.032	0	0.09	0.699999	36	0.3	0	0	8.87	n.d.	70	0.029999	85	2.86	1.92	0.796	14.9	2.45	1.6	1.5	0.61	3.39	n.d.	0.25	0.3	2.3	7.17	85	4	1.45	3.4	2.3	46	n.d.	2.17	0.8	110.1
Yilgarn mafic volcanic	178915	GSWA	49.413	1.126	13.893	13.068	7.245	0.273	12.477	2.299	0.17	0.101999	0.032	0	0.039999	0.699999	71	0.6	0	0.109999	8.34	n.d.	208	0.07	70	3.85	2.62	0.957	16.7	3.36	1.6	1.7	0.85	3.07	n.d.	0.379999	0.4	2.7	7.85	135	3	1.47	5.5	0.4	41	n.d.	2.3	1.3	92.8
Yilgarn mafic volcanic	178917	GSWA	54.003	1.05	14.502	10.638	5.952	0.222	12.234	1.312	0.097	0.093999	0.037	0	0.029999	0.6	58	0.4	0	0.18	13.8	n.d.	254	0.05	167	3.97	2.46	0.976	16.7	3.51	1.9	2	0.8	6.48	n.d.	0.349999	0.3	4.2	10.62	102	4	2.19	3.8	1.6	40	n.d.	2.89	0.899999	173
Yilgarn mafic volcanic	178918	GSWA	53.362	1.122	15.471	10.524	5.896	0.234999	12.755	1.071	0.101	0.098999	0.037999	0	0.07	0.899999	59	0.4	0	0.25	14.25	n.d.	282	0.05	149	4.19	2.67	1.203	16.6	3.54	1.5	2.1	0.86	6.06	n.d.	0.389999	0.899999	4.3	10.15	103	3	2.14	3.5	13.8	41	n.d.	3.06	1.2	138.6
Yilgarn mafic volcanic	178919	GSWA	48.668	0.764999	15.382	12.094	8.136	0.223	14.094	0.73	0.075999	0.061999	0.030999	0	0.05	0.899999	20	0.3	0.3	0	5.54	n.d.	859	0.05	4	2.92	1.9	0.596	14.9	2.22	1.5	1.1	0.639999	1.64	n.d.	0.289999	0.3	1.7	5.03	102	2	0.939999	2	0.2	54	n.d.	1.58	0.6	84.6
Yilgarn mafic volcanic	178920	GSWA	44.198	0.888999	12.717	10.988	4.619	0.203999	11.47	1.19	0.175999	0.076999	0.026	13.333	0.039999	0	66	0.4	0	0	7.03	n.d.	291	0.039999	87	3.62	2.4	0.757	15.8	2.9	1.4	1.6	0.769999	2.39	n.d.	0.37	0.4	2.4	6.38	136	3	1.21	3.8	0.3	39	n.d.	2.18	0.899999	97.7
Yilgarn mafic volcanic	178921	GSWA	52.085	0.573	13.149	10.698	9.881	0.174999	12.362	1.012	0.064	0.046	0.032	0	0.09	1	46	0.2	0.1	0	3.4	n.d.	637	0.07	34	2.21	1.48	0.485	11.8	1.77	1.6	0.8	0.479999	1.46	n.d.	0.239999	0.4	1.1	3.48	153	1	0.629999	2.7	15.2	42	n.d.	1.28	0.699999	73.8
Yilgarn mafic volcanic	178922	GSWA	52.872	0.589999	14.42	11.028	8.704	0.172999	11.336	1.479	0.079999	0.05	0.037	0	0.079999	0	53	0	0.2	0	3.49	n.d.	303	0.1	69	2.25	1.5	0.501999	12.5	1.81	1.6	0.899999	0.469999	1.54	n.d.	0.23	0.3	1.1	3.63	93	3	0.68	4.1	8.2	43	n.d.	1.18	0.6	88.3
Yilgarn mafic volcanic	178923	GSWA	52.411	0.555999	13.668	10.888	9.213	0.172	11.595	1.419	0.07	0.041	0.034	0	0.079999	0	30	0	0	0.119999	3.41	n.d.	454	0.05	115	2.24	1.46	0.476	12.1	1.7	1.5	0.8	0.49	1.41	n.d.	0.23	0.3	1.1	3.4	102	3	0.629999	3.3	4.5	45	n.d.	1.31	0.6	63.5
Yilgarn mafic volcanic	178928	GSWA	52.849	0.564999	13.286	10.444	9.093	0.194999	10.943	1.822	0.059	0.041	0.032	0.537999	0.079999	1.2	60	0.1	0	0.109999	3.56	n.d.	604	0.05	86	2.32	1.43	0.492	12.6	1.8	1.6	0.899999	0.49	1.54	n.d.	0.23	0.3	1.1	3.6	140	2	0.649999	3.2	12	44	n.d.	1.19	0.6	65.5
Yilgarn mafic volcanic	178929	GSWA	53.245	0.574999	13.395	10.634	8.97	0.23	11.383	1.75	0.063	0.048999	0.034	0	0.059999	0	61	0.1	0	0.1	3.79	n.d.	594	0.039999	99	2.18	1.47	0.483999	12.3	1.63	1.6	0.8	0.46	1.35	n.d.	0.209999	0.5	1.1	3.71	139	2	0.689999	2.8	7.9	42	n.d.	1.33	0.699999	71.3
Yilgarn mafic volcanic	182208	GSWA	46.979	0.856	13.596	15.3264	9.665	0.302	11.687	1.659	0.147	0.075	n.d.	1.439	n.d.	n.d.	17.9	n.d.	n.d.	n.d.	7.49	n.d.	505	n.d.	11	3.465	2.148	0.4954	12.3	n.d.	2.888	1.38	0.732	2.61	n.d.	0.329	n.d.	2.5	6.31	139	0.4	1.15	2.6	n.d.	n.d.	n.d.	2.153	n.d.	86.1
Yilgarn mafic volcanic	182209	GSWA	50.305	1.189	13.617	13.6705	6.223	0.19	9.787	2.504	0.288	0.116	n.d.	1.914	n.d.	n.d.	22.3	n.d.	n.d.	n.d.	10.33	n.d.	199	n.d.	100	4.683	2.787	0.8434	17.2	n.d.	3.57	2.08	0.952	3.68	n.d.	0.437	n.d.	3.8	7.57	58	3.94	1.42	4.8	n.d.	n.d.	n.d.	2.791	n.d.	133.2
Yilgarn mafic volcanic	182210	GSWA	51.581	1.238	15.927	13.2915	4.448	0.205	10.037	3.311	0.183	0.095	n.d.	0.663	n.d.	n.d.	56.5	n.d.	n.d.	n.d.	7.35	n.d.	77	n.d.	25	4.115	2.542	1.0771	19.1	n.d.	3.427	1.72	0.914	2.53	n.d.	0.379	n.d.	3.1	7.19	50	1.49	1.24	2.8	n.d.	n.d.	n.d.	2.211	n.d.	182
Yilgarn mafic volcanic	182211	GSWA	53.426	1.882	14.115	11.1106	6.436	0.256	9.883	2.055	0.096	0.157	n.d.	0.777	n.d.	n.d.	56	n.d.	n.d.	n.d.	13.96	n.d.	124	n.d.	18	7.634	4.683	1.4646	19.3	n.d.	6.289	3.31	1.64	4.89	n.d.	0.72	n.d.	5.9	12.83	95	1.09	2.23	1.1	n.d.	n.d.	n.d.	4.935	n.d.	118.7
Yilgarn mafic volcanic	182213	GSWA	48.784	1.673	13.382	16.1214	6.263	0.222	10.229	2.27	0.116	0.196	n.d.	1.257	n.d.	n.d.	8.4	n.d.	n.d.	n.d.	16	n.d.	186	n.d.	75	6.061	3.659	1.3888	18.8	n.d.	5.115	2.62	1.269	5.84	n.d.	0.531	n.d.	5	12.96	99	1.97	2.25	0.8	n.d.	n.d.	n.d.	3.991	n.d.	141.1
Yilgarn mafic volcanic	182220	GSWA	50.247	0.775	14.414	12.7025	8.265	0.227	11.642	2.479	0.141	0.059	n.d.	0.792	n.d.	n.d.	46	n.d.	n.d.	n.d.	5.33	n.d.	584	n.d.	13	3.058	2.009	0.5903	13.1	2.547	1.46	1.27	0.657	1.57	n.d.	0.301	n.d.	2.3	4.7	184	0.47	0.86	0.4	n.d.	n.d.	n.d.	1.694	n.d.	113.9
Yilgarn mafic volcanic	182221	GSWA	51.23	0.831	14.992	11.1506	6.855	0.212	12.212	2.318	0.087	0.068	n.d.	0.571	n.d.	n.d.	65	n.d.	n.d.	n.d.	6.92	n.d.	550	n.d.	2	3.285	2.135	0.7	14	2.652	1.32	1.48	0.664	2.36	n.d.	0.319	n.d.	2.4	5.59	147	0.82	1.1	-0.2	n.d.	n.d.	n.d.	2.06	n.d.	113.8
Yilgarn mafic volcanic	182223	GSWA	52.787	0.822	15.587	11.7735	5.709	0.192	11.981	1.783	0.264	0.068	n.d.	0.632	n.d.	n.d.	104	n.d.	n.d.	n.d.	7.43	n.d.	304	n.d.	21	3.131	1.869	0.7399	16.4	n.d.	2.438	1.35	0.632	2.55	n.d.	0.311	n.d.	2.4	5.61	72	11.73	1.15	2.9	n.d.	n.d.	n.d.	1.983	n.d.	87.6
Yilgarn mafic volcanic	182224	GSWA	50.077	1.204	11.316	13.3925	10.637	0.189	9.304	3.005	0.065	0.094	n.d.	0.905	n.d.	n.d.	33	n.d.	n.d.	n.d.	10.74	n.d.	904	n.d.	90	4.13	2.28	1.2271	14.9	n.d.	3.826	1.99	0.803	4.08	n.d.	0.331	n.d.	3.8	9.61	334	1.3	1.93	0.8	n.d.	n.d.	n.d.	3.243	n.d.	107.9
Yilgarn mafic volcanic	182228	GSWA	50.965	0.728	14.829	12.0075	8.27	0.179	10.993	2.007	0.102	0.055	n.d.	1.263	n.d.	n.d.	33	n.d.	n.d.	n.d.	6.05	n.d.	347	n.d.	146	2.768	1.722	0.5875	14.9	n.d.	2.232	1.16	0.564	2.39	n.d.	0.281	n.d.	1.7	4.89	139	1.02	0.9	0.8	n.d.	n.d.	n.d.	1.736	n.d.	92.8
Yilgarn mafic volcanic	182229	GSWA	51.169	0.715	14.668	11.3146	8.094	0.176	10.983	2.095	0.121	0.044	n.d.	0.885	n.d.	n.d.	38	n.d.	n.d.	n.d.	10.59	n.d.	343	n.d.	26	3.854	2.496	0.9354	15.4	n.d.	3.299	1.21	0.827	5.07	n.d.	0.343	n.d.	1.7	7.47	117	2.26	1.54	1.2	n.d.	n.d.	n.d.	2.488	n.d.	132.4
Yilgarn mafic volcanic	182230	GSWA	47.881	0.442	11.813	11.9895	14.656	0.226	11.531	1.46	0.047	0.037	n.d.	1.343	n.d.	n.d.	40	n.d.	n.d.	n.d.	3.83	n.d.	1514	n.d.	20	1.925	1.269	0.3607	11.8	n.d.	1.459	0.87	0.406	1.65	n.d.	0.192	n.d.	1	2.63	538	0.17	0.54	0.4	n.d.	n.d.	n.d.	0.935	n.d.	42.6
Yilgarn mafic volcanic	182234	GSWA	52.005	0.769	14.529	10.8866	8.636	0.226	10.306	3.187	0.12	0.064	n.d.	0.632	n.d.	n.d.	46	n.d.	n.d.	n.d.	6.95	n.d.	380	n.d.	59	2.978	1.813	0.6778	14	n.d.	2.366	1.15	0.615	2.72	n.d.	0.287	n.d.	2.1	5.26	102	2.37	1.04	2	n.d.	n.d.	n.d.	1.734	n.d.	95.9
Yilgarn mafic volcanic	182248	GSWA	51.259	1.347	14.339	13.4065	5.972	0.193	9.563	2.873	0.366	0.065	n.d.	1.106	n.d.	n.d.	514	n.d.	n.d.	n.d.	24.22	n.d.	103	n.d.	46	5.181	3.034	1.264	19	4.311	1.84	2.47	1.036	15.69	n.d.	0.447	n.d.	3.8	14.16	34	12	3.2	25.4	n.d.	n.d.	n.d.	3.437	n.d.	241
Yilgarn mafic volcanic	182250	GSWA	50.472	0.876	16.173	11.6095	6.537	0.172	11.123	1.996	0.189	0.05	n.d.	1.502	n.d.	n.d.	99	n.d.	n.d.	n.d.	18.1	n.d.	180	n.d.	37	4.496	2.842	1.0773	17.3	3.489	1.65	1.39	0.977	10.84	n.d.	0.41	n.d.	2.1	9.93	58	6	2.26	10.6	n.d.	n.d.	n.d.	2.697	n.d.	252
Yilgarn mafic volcanic	182251	GSWA	52.023	0.985	14.803	11.7665	6.263	0.211	10.141	2.686	0.225	0.064	n.d.	1.022	n.d.	n.d.	98	n.d.	n.d.	n.d.	50.5	n.d.	150	n.d.	258	10.878	6.562	2.1607	18	9.079	1.97	1.61	2.327	25.98	n.d.	0.967	n.d.	2.6	23.61	44	10	5.4	5.2	n.d.	n.d.	n.d.	6.921	n.d.	220.7
Yilgarn mafic volcanic	182252	GSWA	51.437	1.132	15.026	11.6395	6.58	0.166	10.848	2.404	0.25	0.116	n.d.	0.874	n.d.	n.d.	252	n.d.	n.d.	n.d.	49.88	n.d.	285	n.d.	34	14.28	8.051	3.1619	17.6	11.43	1.74	2.29	2.852	21.46	n.d.	1.167	n.d.	4.2	29	103	5	6.26	3.6	n.d.	n.d.	n.d.	9.182	n.d.	231.7
Yilgarn mafic volcanic	182253	GSWA	48.47	1.134	15.603	14.6204	6.52	0.216	11.871	1.397	0.187	0.101	n.d.	0.782	n.d.	n.d.	52	n.d.	n.d.	n.d.	9.64	n.d.	207	n.d.	118	4.387	2.786	1.0189	16.8	3.584	1.66	2.52	0.966	3.56	n.d.	0.481	n.d.	3.4	7.9	148	5	1.51	1.6	n.d.	n.d.	n.d.	2.532	n.d.	155.8
Yilgarn mafic volcanic	182256	GSWA	49.8	0.443	11.697	12.4455	10.354	0.38	13.201	1.074	0.115	0.029	n.d.	0.729	n.d.	n.d.	62	n.d.	n.d.	n.d.	2.95	n.d.	1431	n.d.	-1	1.938	1.188	0.3485	9.6	1.37	1.68	0.88	0.423	1.07	n.d.	0.192	n.d.	0.9	2.51	523	5	0.44	1.7	n.d.	n.d.	n.d.	0.831	n.d.	79.4
Yilgarn mafic volcanic	182257	GSWA	54.53	0.511	14.613	10.0756	5.685	0.223	10.903	1.289	0.149	0.047	n.d.	0.609	n.d.	n.d.	46	n.d.	n.d.	n.d.	4.14	n.d.	1704	n.d.	150	2.724	1.558	0.478	12.8	1.793	1.51	0.99	0.545	1.85	n.d.	0.239	n.d.	1.1	3.24	744	4	0.65	1.3	n.d.	n.d.	n.d.	0.801	n.d.	102.1
Yilgarn mafic volcanic	182264	GSWA	49.141	0.578	12.23	10.6416	5.941	0.266	19.811	1.026	0.064	0.049	n.d.	0.541	n.d.	n.d.	145	n.d.	n.d.	n.d.	4.48	n.d.	1253	n.d.	44	2.652	1.637	0.5534	12.9	2.092	1.38	0.97	0.562	2.61	n.d.	0.277	n.d.	1.1	4.2	328	6	0.82	5.6	n.d.	n.d.	n.d.	1.359	n.d.	126.9
Yilgarn mafic volcanic	182265	GSWA	51.262	0.417	6.636	10.1846	14.636	0.183	14.485	0.699	0.176	0.029	n.d.	1.438	n.d.	n.d.	277	n.d.	n.d.	n.d.	3.45	n.d.	2057	n.d.	30	3.97	2.201	0.9691	7.7	3.803	2.2	0.64	0.847	4.34	n.d.	0.244	n.d.	0.7	8.39	226	6	1.57	3.6	n.d.	n.d.	n.d.	2.567	n.d.	48.8
Yilgarn mafic volcanic	182267	GSWA	50.45	0.87	12.773	13.4125	9.42	0.198	9.189	2.259	0.591	0.082	n.d.	1.036	n.d.	n.d.	88	n.d.	n.d.	n.d.	9.83	n.d.	553	n.d.	36	3.486	2.143	0.7753	14.3	2.685	1.52	1.49	0.732	3.98	n.d.	0.332	n.d.	2.8	6.91	177	8	1.36	40.6	n.d.	n.d.	n.d.	2.062	n.d.	102.6
Yilgarn mafic volcanic	182270	GSWA	48.933	1.687	13.458	16.2244	6.387	0.233	10.554	2.076	0.111	0.195	n.d.	0.544	n.d.	n.d.	60	n.d.	n.d.	n.d.	9.44	n.d.	174	n.d.	60	5.871	3.536	1.2002	18.5	4.591	1.5	2.62	1.234	4.64	n.d.	0.563	n.d.	4.9	10.38	99	6	2.09	1.5	n.d.	n.d.	n.d.	3.453	n.d.	116.2
Yilgarn mafic volcanic	182271	GSWA	51.765	1.237	13.997	12.5415	7.199	0.149	9.757	2.197	0.096	0.122	n.d.	1.233	n.d.	n.d.	57	n.d.	n.d.	n.d.	9.73	n.d.	198	n.d.	155	5.289	3.098	1.1376	17.5	4.118	1.78	2.15	1.066	3.49	n.d.	0.505	n.d.	4	9.17	88	5	1.63	0.8	n.d.	n.d.	n.d.	3.404	n.d.	131.4
Yilgarn mafic volcanic	182274	GSWA	50.989	0.599	11.405	11.0846	12.11	0.176	8.281	3.236	0.075	0.063	n.d.	2.323	n.d.	n.d.	46	n.d.	n.d.	n.d.	3.12	n.d.	1173	n.d.	41	2.391	1.393	0.5514	11.3	1.981	1.35	1.21	0.477	1.02	n.d.	0.205	n.d.	1.8	3.62	374	6	0.64	0.9	n.d.	n.d.	n.d.	1.478	n.d.	141.8
Yilgarn mafic volcanic	182275	GSWA	50.858	0.643	12.137	11.3995	11.03	0.176	8.18	3.489	0.134	0.069	n.d.	2.292	n.d.	n.d.	70	n.d.	n.d.	n.d.	5.64	n.d.	565	n.d.	24	3.176	1.86	0.7293	13.3	2.647	1.43	1.64	0.621	1.92	n.d.	0.287	n.d.	2.6	5.12	221	7	0.92	3.3	n.d.	n.d.	n.d.	2.028	n.d.	112.7
Yilgarn mafic volcanic	182276	GSWA	51.291	0.686	14.705	11.2656	9.049	0.167	8.527	1.876	0.053	0.081	n.d.	2.953	n.d.	n.d.	49	n.d.	n.d.	n.d.	5.89	n.d.	397	n.d.	44	3.28	2.048	0.6368	14.4	2.496	1.54	2.95	0.716	2.35	n.d.	0.332	n.d.	2.9	4.12	125	5	0.88	0.7	n.d.	n.d.	n.d.	1.666	n.d.	103.2
Yilgarn mafic volcanic	182277	GSWA	55.082	0.695	14.33	8.97964	7.14	0.172	9.6	2.486	0.319	0.079	n.d.	1.038	n.d.	n.d.	322	n.d.	n.d.	n.d.	22.6	n.d.	305	n.d.	78	3.63	2.231	0.9025	15.1	3.163	1.66	2.07	0.752	11.58	n.d.	0.331	n.d.	3.7	11.12	97	11	2.75	10.7	n.d.	n.d.	n.d.	2.862	n.d.	181.6
Yilgarn mafic volcanic	182278	GSWA	51.638	0.844	14.175	11.3865	6.217	0.235	11.433	3.204	0.161	0.062	n.d.	0.88	n.d.	n.d.	81	n.d.	n.d.	n.d.	7.84	n.d.	331	n.d.	26	3.543	2.256	0.7725	13.6	2.814	1.78	1.98	0.789	2.89	n.d.	0.344	n.d.	2.2	6.4	126	7	1.25	1.8	n.d.	n.d.	n.d.	2.114	n.d.	140.6
Yilgarn mafic volcanic	182286	GSWA	53.422	0.708	14.37	10.7026	6.825	0.191	10.205	2.082	0.327	0.082	n.d.	0.937	n.d.	n.d.	116	n.d.	n.d.	n.d.	24.96	n.d.	214	n.d.	49	3.916	2.413	0.9305	18.1	3.482	1.86	2.46	0.794	12.33	n.d.	0.348	n.d.	4.1	12.37	89	9	3.07	9.1	n.d.	n.d.	n.d.	2.84	n.d.	112.8
Yilgarn mafic volcanic	182287	GSWA	52.296	0.625	13.116	11.1746	8.976	0.173	10.156	1.555	0.136	0.07	n.d.	1.082	n.d.	n.d.	63	n.d.	n.d.	n.d.	18.43	n.d.	630	n.d.	82	2.888	1.791	0.672	13.8	2.646	1.62	1.78	0.623	9.38	n.d.	0.244	n.d.	3.4	9.22	173	10	2.27	1.2	n.d.	n.d.	n.d.	2.156	n.d.	90.2
Yilgarn mafic volcanic	182289	GSWA	50.895	0.737	14.073	10.9026	6.171	0.201	14.752	1.562	0.117	0.06	n.d.	0.579	n.d.	n.d.	50	n.d.	n.d.	n.d.	7.67	n.d.	388	n.d.	61	3.332	2.111	0.7126	14.8	2.603	1.47	1.19	0.722	3.33	n.d.	0.302	n.d.	1.8	5.95	133	6	1.18	5.5	n.d.	n.d.	n.d.	1.828	n.d.	146.9
Yilgarn mafic volcanic	182291	GSWA	54.718	0.657	13.846	10.4526	6.893	0.176	11.575	0.767	0.113	0.07	n.d.	0.646	n.d.	n.d.	232	n.d.	n.d.	n.d.	18.76	n.d.	291	n.d.	53	2.986	1.873	0.7369	13.8	2.649	1.76	2.1	0.674	9.06	n.d.	0.288	n.d.	3.6	9.24	87	9	2.31	1	n.d.	n.d.	n.d.	2.233	n.d.	154.7
Yilgarn mafic volcanic	182292	GSWA	53.449	0.697	14.563	10.9366	6.762	0.163	9.083	2.888	0.13	0.031	n.d.	0.929	n.d.	n.d.	78	n.d.	n.d.	n.d.	53.5	n.d.	252	n.d.	39	8.54	5.408	2.3837	15.9	8.221	1.63	2.21	1.818	34.04	n.d.	0.768	n.d.	3.8	33.96	84	12	8.63	3.4	n.d.	n.d.	n.d.	6.898	n.d.	206.9
Yilgarn mafic volcanic	182293	GSWA	58.947	0.507	11.721	6.95272	7.819	0.16	8.033	4.643	0.068	0.019	n.d.	0.741	n.d.	n.d.	102.5	n.d.	n.d.	n.d.	4.31	n.d.	3097	n.d.	2	8.924	6.625	1.6004	10.7	8.36	1.64	0.87	2.263	22.15	n.d.	0.855	n.d.	0.8	13.43	1104	6	2.61	0.5	n.d.	n.d.	n.d.	3.809	n.d.	98.1
Yilgarn mafic volcanic	182297	GSWA	53.082	0.551	15.145	9.79461	6.756	0.22	10.935	1.837	0.163	0.044	n.d.	0.855	n.d.	n.d.	77	n.d.	n.d.	n.d.	6.75	n.d.	1728	n.d.	7	4.615	3.63	0.8177	16.6	3.501	1.99	1.04	1.168	3.49	n.d.	0.602	n.d.	1.4	5.61	378	5	1.12	2.4	n.d.	n.d.	n.d.	2.221	n.d.	97.1
Yilgarn mafic volcanic	183919	GSWA	53.525	0.67	10.119	10.668	12.203	0.157	7.319	2.641	0.375	0.068	n.d.	1.967	n.d.	n.d.	159	n.d.	n.d.	n.d.	13.41	n.d.	1339	0.43	91	2.69	1.66	0.691	9.8	2.44	1.5	n.d.	0.59	5.57	n.d.	0.21	n.d.	2.7	7.72	258	n.d.	1.79	9.3	n.d.	29	n.d.	2.24	n.d.	84.6
Yilgarn mafic volcanic	183984	GSWA	51.957	0.615	14.201	11.49	7.611	0.17	9.937	1.791	0.423	0.102	0.12485	1.544	n.d.	n.d.	230	n.d.	n.d.	0.09	11.09	n.d.	119	0.09	64	1.73	0.532	351	14	2.01	0.8	1.14	0.59	5.73	n.d.	0.25	0.4	1.6	5.52	135	3	1.34	8.7	n.d.	39	36	1.39	0.4	85.8
Yilgarn mafic volcanic	190507	GSWA	51.993	0.615	14.351	10.897	6.684	0.179	10.278	1.849	0.304	0.101	0.102	2.53	n.d.	-2	193	n.d.	-1	n.d.	17	57	178	3	84	n.d.	n.d.	n.d.	14	n.d.	n.d.	n.d.	n.d.	-5	n.d.	n.d.	1	2	8	136	6	n.d.	6	n.d.	37	n.d.	n.d.	n.d.	107.1
Yilgarn mafic volcanic	190507	GSWA	51.993	0.615	14.351	10.897	6.684	0.179	10.278	1.849	0.304	0.101	0.102	2.53	n.d.	n.d.	193	n.d.	n.d.	n.d.	15.25	n.d.	178	0.3	84	3	1.96	0.621	14	2.5	2.3	1.39	0.69	8.17	n.d.	0.32	n.d.	2.1	7.34	136	5.93	1.74	6	n.d.	42.9	n.d.	1.67	n.d.	107.1
Yilgarn mafic volcanic	190508	GSWA	52.862	0.686	13.629	12.331	5.685	0.19	9.754	1.846	0.939	0.11	0.246	1.61	n.d.	3.1	281	n.d.	-1	n.d.	22	55	8	5	95	n.d.	n.d.	n.d.	14.1	n.d.	n.d.	n.d.	n.d.	-5	n.d.	n.d.	-1	1	16	94	6	n.d.	33.2	n.d.	40	n.d.	n.d.	n.d.	114.6
Yilgarn mafic volcanic	190508	GSWA	52.862	0.686	13.629	12.331	5.685	0.19	9.754	1.846	0.939	0.11	0.246	1.61	n.d.	3.1	281	n.d.	n.d.	n.d.	16.37	n.d.	8	2.79	95	3.21	2.19	0.681	14.1	2.65	2	2.04	0.72	8.46	n.d.	0.33	n.d.	2.3	7.67	94	5.69	1.78	33.2	n.d.	43.2	n.d.	1.73	n.d.	114.6
Yilgarn mafic volcanic	190519	GSWA	53.64	1.01	15.5	9.036	5.264	0.249	6.358	4.299	1.395	0.197	0.07	2.76	n.d.	9.5	571	n.d.	-1	n.d.	23	46	201	-3	77	n.d.	n.d.	n.d.	17.6	n.d.	n.d.	n.d.	n.d.	11	n.d.	n.d.	-1	6	10	170	8	n.d.	30.7	n.d.	16	n.d.	n.d.	n.d.	309.9
Yilgarn mafic volcanic	190523	GSWA	52.024	0.809	12.605	10.638	8.331	0.159	10.604	2.611	0.099	0.114	0.169	1.695	n.d.	-2	83	n.d.	-1	n.d.	17	61	498	-3	72	n.d.	n.d.	n.d.	13.7	n.d.	n.d.	n.d.	n.d.	5	n.d.	n.d.	-1	3	11	118	2	n.d.	0.6	n.d.	40	n.d.	n.d.	n.d.	109.2
Yilgarn mafic volcanic	190523	GSWA	52.024	0.809	12.605	10.638	8.331	0.159	10.604	2.611	0.099	0.114	0.169	1.695	n.d.	n.d.	83	n.d.	n.d.	n.d.	14.09	n.d.	498	-0.03	72	4.05	2.56	0.816	13.7	3.54	2.1	1.97	0.85	5.92	n.d.	0.36	n.d.	3.8	9.24	118	2.13	1.86	0.6	n.d.	43	n.d.	2.5	n.d.	109.2
Yilgarn mafic volcanic	190524	GSWA	55.6	0.761	15.497	8.439	5.164	0.124	7.6	4.738	0.231	0.175	0.046	1.512	n.d.	-2	109	n.d.	-1	n.d.	21	38	138	-3	67	n.d.	n.d.	n.d.	15.1	n.d.	n.d.	n.d.	n.d.	11	n.d.	n.d.	-1	3	13	77	3	n.d.	6	n.d.	25	n.d.	n.d.	n.d.	162
Yilgarn mafic volcanic	190524	GSWA	55.6	0.761	15.497	8.439	5.164	0.124	7.6	4.738	0.231	0.175	0.046	1.512	n.d.	-0.5	109.7	n.d.	n.d.	n.d.	27.95	n.d.	138	0.03	67	3.87	2.46	0.999	15.1	3.75	2	2.56	0.86	14	n.d.	0.35	n.d.	4	14.36	77	2.88	3.32	6.5	n.d.	28.9	n.d.	3.13	n.d.	182.1
Yilgarn mafic volcanic	190535	GSWA	55.514	0.677	12.57	10.033	4.843	0.194	13.676	1.436	0.137	0.12	0.05	0.68	n.d.	6.9	95	n.d.	-1	n.d.	-8	57	36	-3	93	n.d.	n.d.	n.d.	14.2	n.d.	n.d.	n.d.	n.d.	-5	n.d.	n.d.	1	1	9	41	2	n.d.	1.6	n.d.	38	n.d.	n.d.	n.d.	48.5
Yilgarn mafic volcanic	190535	GSWA	55.514	0.677	12.57	10.033	4.843	0.194	13.676	1.436	0.137	0.12	0.05	0.68	n.d.	2	68.1	n.d.	n.d.	n.d.	8.06	n.d.	36	0.04	93	2.84	1.91	0.454	14.2	2.39	2.6	1.23	0.66	3.36	n.d.	0.28	n.d.	1.4	5.64	41	2.04	1.08	2	n.d.	36.9	n.d.	1.59	n.d.	51.5
Yilgarn mafic volcanic	190536	GSWA	51.526	0.488	14.434	10.364	5.438	0.177	14.12	1.026	0.11	0.09	0.049	2.102	n.d.	3.1	66	n.d.	-1	n.d.	10	54	125	-3	46	n.d.	n.d.	n.d.	13.7	n.d.	n.d.	n.d.	n.d.	-5	n.d.	n.d.	-1	-1	10	57	2	n.d.	1.2	n.d.	37	n.d.	n.d.	n.d.	44.1
Yilgarn mafic volcanic	190536	GSWA	51.526	0.488	14.434	10.364	5.438	0.177	14.12	1.026	0.11	0.09	0.049	2.102	n.d.	1.9	43.8	n.d.	n.d.	n.d.	5.1	n.d.	125	n.d.	46	2.18	1.56	0.415	13.7	1.71	2.7	1.43	0.52	2.96	n.d.	0.25	n.d.	0.9	3.76	57	1.18	0.74	1.2	n.d.	37.5	n.d.	1.09	n.d.	47.8
Yilgarn mafic volcanic	190540	GSWA	53.387	0.626	15.097	8.29	6.794	0.145	10.82	2.548	0.486	0.101	0.357	1.219	n.d.	3.3	260	n.d.	-1	n.d.	9	59	177	-3	84	n.d.	n.d.	n.d.	13.3	n.d.	n.d.	n.d.	n.d.	-5	n.d.	n.d.	-1	1	6	135	4	n.d.	12.6	n.d.	40	n.d.	n.d.	n.d.	142
Yilgarn mafic volcanic	190540	GSWA	53.387	0.626	15.097	8.29	6.794	0.145	10.82	2.548	0.486	0.101	0.357	1.219	n.d.	3.3	260	n.d.	n.d.	n.d.	11.3	n.d.	177	0.37	84	2.69	1.83	0.553	13.3	2.2	2	1.19	0.62	5.63	n.d.	0.26	n.d.	1.6	5.81	135	3.81	1.29	12.6	n.d.	43.5	n.d.	1.53	n.d.	142
Yilgarn mafic volcanic	190551	GSWA	48.81	0.829	14.167	11.994	7.136	0.187	13.215	1.198	0.117	0.077	0.01	2.193	n.d.	n.d.	n.d.	n.d.	n.d.	n.d.	6.92	n.d.	150	n.d.	16	3.39	2.12	0.818	15.7	3.03	1.7	n.d.	0.72	2.72	n.d.	0.35	n.d.	n.d.	6.31	165	n.d.	1.18	n.d.	n.d.	56.3	n.d.	2.1	n.d.	111.1
Yilgarn mafic volcanic	190910	GSWA	52.672	0.64	14.517	9.946	6.995	0.208	11.809	2.453	0.139	0.105	0.154814	0.353	n.d.	5.7	83	n.d.	n.d.	0.05	11.03	n.d.	114	0.53	52	1.71	0.57	774	13.3	2.04	0.7	1.09	0.56	6.01	n.d.	0.29	n.d.	1.7	5.56	135	5	1.33	2.5	n.d.	51.1	40	1.61	0.3	145.7
Yilgarn mafic volcanic	190941	GSWA	52.222	0.564	12.866	11.138	8.044	0.207	10.437	2.067	0.252	0.059	0.08	1.942	n.d.	2.4	77.1	0.7	0.04	0.04	13.18	n.d.	456	22.49	72	2.52	1.57	0.635	12.7	2.25	1.7	1.26	0.57	6.53	n.d.	0.24	-0.3	2.5	6.8	106	2.8	1.55	24.5	-0.8	35.4	n.d.	1.72	0.5	90.6
Yilgarn mafic volcanic	190961	GSWA	53.377	0.606	13.246	9.213	9.257	0.136	8.325	1.42	0.315	0.068	0.024	3.861	n.d.	3.4	185.3	0.7	0.05	-0.02	27.72	n.d.	729	0.4	43	3.69	2.13	0.824	13.6	3.48	1.4	2.35	0.8	14.75	n.d.	0.3	-0.3	4.4	13.56	216	3.72	3.36	12.1	-0.8	17.8	n.d.	3.23	0.6	73.8
Yilgarn mafic volcanic	199033	GSWA	53.379	0.564	11.711	10.1296	10.366	0.166	8.742	2.031	1.588	0.072	n.d.	1.461	n.d.	n.d.	457	n.d.	n.d.	n.d.	23.37	n.d.	960	n.d.	74	2.438	1.342	0.6799	13.5	n.d.	2.24	1.69	0.453	11.73	n.d.	0.199	n.d.	3.4	10.28	220	4.76	2.75	64.9	n.d.	n.d.	n.d.	2.181	n.d.	433.1
Yilgarn mafic volcanic	199035	GSWA	49.959	2.579	13.342	16.3284	5.888	0.218	8.948	2.543	1.026	0.262	n.d.	0.095	n.d.	n.d.	303	n.d.	n.d.	n.d.	49.07	n.d.	97	n.d.	97	6.15	2.976	2.0956	23.7	n.d.	6.71	4.55	1.18	20.88	n.d.	0.435	n.d.	16.4	26.56	77	7.67	6.15	33.6	n.d.	n.d.	n.d.	7.05	n.d.	309.1
Yilgarn mafic volcanic	204503	GSWA	49.3	0.67	12.4	11.0996	11	0.19	11.35	1.165	0.084	0.057	n.d.	2.08	n.d.	n.d.	52.7	n.d.	n.d.	n.d.	17.2	n.d.	1250	n.d.	79	2.92	1.97	0.69	13.8	n.d.	2.63	1.3	0.69	9.8	n.d.	0.3	n.d.	1.9	7.2	458	-5	1.83	1.5	n.d.	n.d.	n.d.	1.88	n.d.	103
Yilgarn mafic volcanic	204505	GSWA	48.5	0.61	11.7	10.9996	12.85	0.188	10.75	1.03	0.071	0.051	n.d.	2.67	n.d.	n.d.	29.3	n.d.	n.d.	n.d.	6.8	n.d.	1510	n.d.	78	2.72	1.78	0.6	13.5	n.d.	2.41	1.2	0.64	2.7	n.d.	0.28	n.d.	1.6	4.9	704	7	0.99	1	n.d.	n.d.	n.d.	1.63	n.d.	80.9
Yilgarn mafic volcanic	204510	GSWA	50.3	0.66	8.72	11.4995	13.65	0.17	11	1.35	0.19	0.017	n.d.	1.75	n.d.	n.d.	86.2	n.d.	n.d.	n.d.	25.5	n.d.	1450	n.d.		3.21	1.85	0.82	11.1	n.d.	3.25	1.6	0.7	11	n.d.	0.28	n.d.	2.8	9.3			2.55	7.9	n.d.	n.d.	n.d.	2.36	n.d.	101.5
Yilgarn mafic volcanic	204512	GSWA	51	0.19	13.15	8.06968	13.5	0.158	12.1	0.875	0.078	0.01	n.d.	0.41	n.d.	n.d.	76.8	n.d.	n.d.	n.d.	4.4	n.d.	1080	n.d.		0.89	0.58	0.29	10.3	n.d.	0.86	0.4	0.21	2.2	n.d.	0.09	n.d.	0.5	2.1			0.53	2.6	n.d.	n.d.	n.d.	0.55	n.d.	83.3
Yilgarn mafic volcanic	204518	GSWA	51.4	0.83	11.55	11.2996	8.55	0.184	12.7	1.62	0.126	0.083	n.d.	1.24	n.d.	n.d.	76.9	n.d.	n.d.	n.d.	25.4	n.d.	510	n.d.	20	5.01	3.25	1.26	16.1	n.d.	4.56	2.2	1.18	13.2	n.d.	0.45	n.d.	3.5	12.4	113	8	3.03	1.4	n.d.	n.d.	n.d.	3.49	n.d.	174.5
Yilgarn mafic volcanic	204519	GSWA	49.7	0.78	14.65	12.1495	7.3	0.199	11.5	1.965	0.176	0.049	n.d.	1.16	n.d.	n.d.	53.4	n.d.	n.d.	n.d.	17	n.d.	360	n.d.	104	3.74	2.39	1	17.2	n.d.	3.35	1.4	0.84	9.8	n.d.	0.36	n.d.	1.8	9.2	136	-5	2.2	1.6	n.d.	n.d.	n.d.	2.53	n.d.	137.5
Yilgarn mafic volcanic	204520	GSWA	53.1	0.61	13.1	10.9996	8.12	0.152	10.6	2.26	0.112	0.047	n.d.	0.62	n.d.	n.d.	101.5	n.d.	n.d.	n.d.	8.9	n.d.	550	n.d.	127	3.34	2.21	0.76	15.1	n.d.	3.05	1.9	0.78	3.7	n.d.	0.33	n.d.	3.2	6	107	-5	1.27	0.2	n.d.	n.d.	n.d.	2.1	n.d.	120.5
Yilgarn mafic volcanic	204521	GSWA	50	1.28	14.1	14.6494	6.17	0.19	10.1	2.12	0.134	0.095	n.d.	0.79	n.d.	n.d.	54.8	n.d.	n.d.	n.d.	13.5	n.d.	140	n.d.	107	5.86	3.94	1.21	21.4	n.d.	5.03	2.6	1.37	6	n.d.	0.6	n.d.	3.7	8.7	86	-5	1.84	1.5	n.d.	n.d.	n.d.	3.09	n.d.	111.5
Yilgarn mafic volcanic	204523	GSWA	49.1	1.08	15	14.0994	6.19	0.201	10.4	2.38	0.256	0.051	n.d.	0.99	n.d.	n.d.	94.7	n.d.	n.d.	n.d.	50.4	n.d.	210	n.d.	84	23.4	18.05	4.27	20.5	n.d.	19.7	2.2	6.18	28.7	n.d.	2.54	n.d.	3.1	34.3	135	-5	7.13	2.6	n.d.	n.d.	n.d.	10.6	n.d.	135
Yilgarn mafic volcanic	204524	GSWA	48.9	0.5	12.45	11.3995	12	0.205	12.2	1.07	0.21	0.056	n.d.	0.62	n.d.	n.d.	35.7	n.d.	n.d.	n.d.	5.8	n.d.	930	n.d.	9	2.26	1.59	0.46	12.5	n.d.	1.99	1	0.53	2.3	n.d.	0.25	n.d.	0.9	3.4	310	5	0.82	15.2	n.d.	n.d.	n.d.	1.27	n.d.	75
Yilgarn mafic volcanic	204525	GSWA	47.5	0.47	11.55	11.7495	14.75	0.198	10.45	1.905	0.079	0.035	n.d.	0.76	n.d.	n.d.	21.6	n.d.	n.d.	n.d.	5.6	n.d.	1320	n.d.	12	2	1.37	0.4	13	n.d.	1.79	0.9	0.47	2.8	n.d.	0.21	n.d.	0.8	3.1	496	-5	0.75	0.3	n.d.	n.d.	n.d.	1.07	n.d.	37.5
Yilgarn mafic volcanic	204539	GSWA	53.1	1	15.8	11.4995	5.44	0.182	8.49	3.21	0.176	0.041	n.d.	0.61	n.d.	n.d.	105.5	n.d.	n.d.	n.d.	20.2	n.d.	190	n.d.	37	10.7	6.96	3	19.8	n.d.	11.15	1.5	2.41	29.5	n.d.	0.94	n.d.	0.9	24.5	110	8	6.16	6.9	n.d.	n.d.	n.d.	7.78	n.d.	375
Yilgarn mafic volcanic	204540	GSWA	50.8	0.7	14.9	10.2496	7.98	0.164	11.65	2.13	0.205	0.045	n.d.	0.78	n.d.	n.d.	127.5	n.d.	n.d.	n.d.	65.6	n.d.	340	n.d.	44	11.35	8.05	2.7	15.8	n.d.	11.4	1.5	2.76	51.3	n.d.	1.07	n.d.	2	33.4	108	6	9.52	5.5	n.d.	n.d.	n.d.	7.89	n.d.	290
Yilgarn mafic volcanic	204543	GSWA	50.8	1.74	13.1	17.0493	4.62	0.234	9.4	1.99	0.151	0.126	n.d.	0.44	n.d.	n.d.	33.1	n.d.	n.d.	n.d.	22.2	n.d.	60	n.d.	42	5.84	4.1	1.41	20.7	n.d.	5.48	2.8	1.37	12.2	n.d.	0.61	n.d.	3.9	12.9	34	-5	3.33	0.7	n.d.	n.d.	n.d.	3.82	n.d.	131.5
Yilgarn mafic volcanic	204545	GSWA	49.3	1.77	13.35	16.0994	5.73	0.233	10.7	1.605	0.143	0.2	n.d.	0.41	n.d.	n.d.	44.2	n.d.	n.d.	n.d.	17.5	n.d.	180	n.d.	54	5.9	4.17	1.36	18.9	n.d.	5.61	3.1	1.36	6.6	n.d.	0.6	n.d.	4.3	11.1	91	-5	2.66	0.7	n.d.	n.d.	n.d.	3.82	n.d.	125
Yilgarn mafic volcanic	204546	GSWA	49.7	0.81	13.65	12.4495	8.69	0.215	11.05	2.46	0.11	0.019	n.d.	0.47	n.d.	n.d.	46.3	n.d.	n.d.	n.d.	7.7	n.d.	560	n.d.	29	3.28	2.25	0.73	15.4	n.d.	3.06	1.6	0.75	3.1	n.d.	0.34	n.d.	2	5.7	191	-5	1.27	1.5	n.d.	n.d.	n.d.	2.01	n.d.	113.5
Yilgarn mafic volcanic	204549	GSWA	52.5	0.92	15.45	10.0996	6.34	0.18	9.57	3.74	0.184	0.055	n.d.	0.58	n.d.	n.d.	87	n.d.	n.d.	n.d.	27.3	n.d.	260	n.d.	51	3.87	2.61	0.99	17.8	n.d.	3.76	2.2	0.88	16.1	n.d.	0.41	n.d.	2.8	10.8	80	7	3.27	5.7	n.d.	n.d.	n.d.	2.99	n.d.	256
Yilgarn mafic volcanic	204553	GSWA	52.3	0.92	16.45	10.5496	5.28	0.174	8.58	3.84	0.391	0.082	n.d.	1.06	n.d.	n.d.	153.5	n.d.	n.d.	n.d.	14	n.d.	160	n.d.	25	3.32	2.22	0.89	18.7	n.d.	3.26	2.2	0.74	6.3	n.d.	0.34	n.d.	2.9	7.4	63	8	1.85	12.4	n.d.	n.d.	n.d.	2.24	n.d.	280
Yilgarn mafic volcanic	204557	GSWA	50.8	0.83	13.8	11.7995	7.33	0.212	12.45	1.65	0.093	0.064	n.d.	0.45	n.d.	n.d.	18.2	n.d.	n.d.	n.d.	8.3	n.d.	520	n.d.	29	3.29	2.21	0.74	15.3	n.d.	3.13	1.5	0.73	3	n.d.	0.36	n.d.	2	6	161	-5	1.34	0.2	n.d.	n.d.	n.d.	2.07	n.d.	163.5
Yilgarn mafic volcanic	204558	GSWA	50.3	0.71	14.75	11.6995	7.23	0.181	12.65	1.555	0.077	0.049	n.d.	0.46	n.d.	n.d.	14.5	n.d.	n.d.	n.d.	11.6	n.d.	350	n.d.	73	7.65	5.54	1.42	16.6	n.d.	6.44	1.2	1.88	7	n.d.	0.75	n.d.	1.4	9.6	134	-5	2.14	0.3	n.d.	n.d.	n.d.	3.39	n.d.	119.5
Yilgarn mafic volcanic	204565	GSWA	48.8	0.52	11.95	11.1496	12.55	0.192	10.95	1.235	0.67	0.052	n.d.	1.08	n.d.	n.d.	139.5	n.d.	n.d.	n.d.	8.4	n.d.	990	n.d.	104	2.45	1.72	0.52	13.5	n.d.	2.17	1.3	0.57	3.7	n.d.	0.28	n.d.	1.4	4.7	360	-5	1.15	34.9	n.d.	n.d.	n.d.	1.52	n.d.	126.5
Yilgarn mafic volcanic	204566	GSWA	50.6	1.09	16	11.3995	6.85	0.178	10.75	0.999	0.323	0.117	n.d.	0.62	n.d.	n.d.	211	n.d.	n.d.	n.d.	20.6	n.d.	320	n.d.	78	4.21	2.76	1.13	18.8	n.d.	4.38	2.6	0.97	9.2	n.d.	0.43	n.d.	3.8	10.8	128	10	2.83	16.3	n.d.	n.d.	n.d.	3.17	n.d.	305
Yilgarn mafic volcanic	204576	GSWA	50.1	0.4	11.05	9.54962	15.2	0.173	7.27	2.69	0.031	0.034	n.d.	2.97	n.d.	n.d.	28	n.d.	n.d.	n.d.	3.4	n.d.	1440	n.d.	22	1.88	1.31	0.4	10.2	1.61	n.d.	0.8	0.45	1.4	n.d.	0.2	n.d.	0.7	2.4	479	-5	0.49	0.7	n.d.	n.d.	n.d.	0.92	n.d.	84.9
Yilgarn mafic volcanic	204577	GSWA	49.4	1.74	13.7	15.8994	5.05	0.237	11.05	1.805	0.154	0.201	n.d.	0.31	n.d.	n.d.	42.7	n.d.	n.d.	n.d.	14.8	n.d.	210	n.d.	11	6.37	4.13	1.51	21.3	n.d.	5.97	3.2	1.48	4.6	n.d.	0.66	n.d.	5.2	11.6	103	14	2.28	0.7	n.d.	n.d.	n.d.	3.98	n.d.	120
Yilgarn mafic volcanic	204579	GSWA	50.4	1.82	13.95	16.0694	5.47	0.22	8.4	2.62	0.12	0.11	n.d.	0.57	n.d.	n.d.	67.3	n.d.	n.d.	n.d.	39.7	n.d.	120	n.d.	24	12.3	8.7	2.81	23	n.d.	11.6	3.7	3.03	16.2	n.d.	1.12	n.d.	6	n.d.	62	-5	4.66	1.6	n.d.	n.d.	n.d.	n.d.	n.d.	194
Yilgarn mafic volcanic	204580	GSWA	50.5	1.24	14.25	13.0795	7.6	0.16	9.49	2.37	0.13	0.09	n.d.	0.82	n.d.	n.d.	171.5	n.d.	n.d.	n.d.	17.9	n.d.	220	n.d.	69	5.3	3.62	1.28	20.3	n.d.	5.22	2.5	1.26	7	n.d.	0.53	n.d.	4.2	n.d.	86	-5	2.43	0.8	n.d.	n.d.	n.d.	n.d.	n.d.	161.5
Yilgarn mafic volcanic	204581	GSWA	51.7	1.84	13.85	15.1594	5.15	0.2	7.71	3.27	0.13	0.15	n.d.	0.61	n.d.	n.d.	61.2	n.d.	n.d.	n.d.	27.2	n.d.	110	n.d.	25	8.03	5.4	2.08	23.4	n.d.	7.92	3.9	1.9	10.8	n.d.	0.77	n.d.	6.5	n.d.	52	-5	3.79	1.5	n.d.	n.d.	n.d.	n.d.	n.d.	180.5
Yilgarn mafic volcanic	204582	GSWA	51	0.64	13.15	11.0396	10.85	0.17	10.35	1.65	0.07	0.05	n.d.	0.81	n.d.	n.d.	23.3	n.d.	n.d.	n.d.	8.4	n.d.	650	n.d.	70	2.7	1.92	0.77	16.1	n.d.	2.68	1.5	0.65	3.3	n.d.	0.28	n.d.	2.4	n.d.	182	-5	1.16	1	n.d.	n.d.	n.d.	n.d.	n.d.	121.5
Yilgarn mafic volcanic	204584	GSWA	50.6	2.08	12.6	18.2793	4.95	0.27	7.78	2.55	0.18	0.14	n.d.	0.37	n.d.	n.d.	51.5	n.d.	n.d.	n.d.	19	n.d.	10	n.d.	11	7.23	4.85	2.07	24.2	n.d.	7.12	3.6	1.72	8	n.d.	0.74	n.d.	7	n.d.	16	-5	2.73	1.5	n.d.	n.d.	n.d.	n.d.	n.d.	112
Yilgarn mafic volcanic	204592	GSWA	52.6	0.53	11.35	9.90961	12	0.16	8.8	2.04	0.08	0.03	n.d.	2.12	n.d.	n.d.	29.3	n.d.	n.d.	n.d.	3.9	n.d.	1040	n.d.	32	2.41	1.74	0.54	11.7	n.d.	2.14	1.5	0.59	3.4	n.d.	0.24	n.d.	2.6	n.d.	304	7	0.73	1.6	n.d.	n.d.	n.d.	n.d.	n.d.	80.4
Yilgarn mafic volcanic	204593	GSWA	50.3	1.28	14.45	15.5394	5.6	0.17	8.9	2.23	0.19	0.03	n.d.	0.95	n.d.	n.d.	896	n.d.	n.d.	n.d.	60.8	n.d.	170	n.d.	40	13.65	7.91	4.24	21.4	n.d.	15.95	2.7	2.78	61.1	n.d.	1.18	n.d.	4.2	n.d.	70	12	16.1	7.4	n.d.	n.d.	n.d.	13.8	n.d.	188.5
Yilgarn mafic volcanic	204594	GSWA	52.4	0.69	11.9	10.2996	8.4	0.2	13.25	1.36	0.34	0.05	n.d.	0.71	n.d.	n.d.	243	n.d.	n.d.	n.d.	45.2	n.d.	1130	n.d.	39	12.6	8.39	2.79	15.5	n.d.	13.8	2.2	2.89	38.4	n.d.	1.25	n.d.	4.6	n.d.	228	11	8.45	21.9	n.d.	n.d.	n.d.	8.69	n.d.	140
Yilgarn mafic volcanic	204596	GSWA	53.5	0.69	14.5	10.5896	6.75	0.17	10.7	1.76	0.22	0.06	n.d.	0.78	n.d.	n.d.	362	n.d.	n.d.	n.d.	37.1	n.d.	250	n.d.	60	13.15	8.65	3.41	19	n.d.	16.5	2.3	3.07	62.4	n.d.	1.03	n.d.	4.2	n.d.	72	10	12.35	15.5	n.d.	n.d.	n.d.	10.05	n.d.	199
Yilgarn mafic volcanic	204602	GSWA	52.8	0.6	12.8	10.5996	9.65	0.17	7.63	3.44	0.08	0.06	n.d.	1.52	n.d.	n.d.	28.6	n.d.	n.d.	n.d.	16.5	n.d.	660	n.d.	77	2.58	1.62	0.62	12.4	2.29	n.d.	1.8	0.54	8.9	n.d.	0.25	n.d.	2.6	8	133	9	2.06	1.4	n.d.	n.d.	n.d.	1.99	n.d.	173
Yilgarn mafic volcanic	204603	GSWA	53.9	0.57	11.9	10.0596	8.84	0.16	7.79	2.89	0.68	0.06	n.d.	1.25	n.d.	n.d.	202	n.d.	n.d.	n.d.	16	n.d.	1090	n.d.	73	2.38	1.5	0.57	11.1	2.17	n.d.	1.6	0.52	9.1	n.d.	0.23	n.d.	2.5	7.4	262	30	1.96	23.8	n.d.	n.d.	n.d.	1.92	n.d.	367
Yilgarn mafic volcanic	204604	GSWA	50.3	0.51	10.8	10.4396	11.9	0.17	9.1	2.39	0.78	0.05	n.d.	1.55	n.d.	n.d.	361	n.d.	n.d.	n.d.	20.1	n.d.	1110	n.d.	105	2.39	1.52	0.62	11.2	2.21	n.d.	1.5	0.51	12.2	n.d.	0.24	n.d.	2.6	8.5	271	13	2.38	30.5	n.d.	n.d.	n.d.	2.12	n.d.	260
Yilgarn mafic volcanic	204608	GSWA	50	0.73	15.4	11.9895	6.1	0.32	10.3	2.61	0.98	0.09	n.d.	1.09	n.d.	n.d.	599	n.d.	n.d.	n.d.	16.6	n.d.	320	n.d.	169	3.61	2.46	0.9	18.3	3.71	n.d.	2	0.85	7.1	n.d.	0.38	n.d.	3.4	8.6	159	11	2.08	34.8	n.d.	n.d.	n.d.	2.58	n.d.	166.5
Yilgarn mafic volcanic	204609	GSWA	58.7	0.48	10.7	10.1096	4.58	0.26	9.38	1.69	0.32	0.04	n.d.	1.42	n.d.	n.d.	264	n.d.	n.d.	n.d.	11.7	n.d.	4160	n.d.	135	2.39	1.58	0.58	13.5	2.34	n.d.	0.8	0.53	6.8	n.d.	0.22	n.d.	1	4.6	2100	11	1.2	14.1	n.d.	n.d.	n.d.	1.46	n.d.	359
Yilgarn mafic volcanic	204611	GSWA	54.8	0.76	14.8	8.41967	6	0.16	10.8	1.99	0.41	0.08	n.d.	1.25	n.d.	n.d.	150.5	n.d.	n.d.	n.d.	22.9	n.d.	190	n.d.	28	3.14	2	0.82	15.7	2.99	n.d.	2.3	0.69	12.6	n.d.	0.31	n.d.	3.7	10.8	61	-5	2.84	19.4	n.d.	n.d.	n.d.	2.69	n.d.	158.5
Yilgarn mafic volcanic	204612	GSWA	54.2	0.71	15.9	6.71973	6.8	0.14	10.4	2.12	0.69	0.08	n.d.	2.05	n.d.	n.d.	140	n.d.	n.d.	n.d.	9.5	n.d.	550	n.d.	8	3.17	2.03	0.7	15.2	2.74	n.d.	1.7	0.69	4.3	n.d.	0.33	n.d.	2.4	6.4	143	-5	1.45	31.4	n.d.	n.d.	n.d.	2.1	n.d.	137.5
Yilgarn mafic volcanic	204613	GSWA	51.5	0.48	11.85	10.9996	7.97	0.23	10.45	2.15	0.49	0.04	n.d.	1.86	n.d.	n.d.	136	n.d.	n.d.	n.d.	3.8	n.d.	3160	n.d.	133	2.05	1.34	0.42	12.1	1.66	n.d.	0.9	0.44	1.9	n.d.	0.21	n.d.	0.9	2.7	1105	-5	0.59	18.7	n.d.	n.d.	n.d.	1.04	n.d.	252
Yilgarn mafic volcanic	204615	GSWA	52.2	0.62	12.8	10.1996	7.73	0.19	11.3	1.45	0.5	0.06	n.d.	2.05	n.d.	n.d.	137	n.d.	n.d.	n.d.	18.5	n.d.	560	n.d.	57	2.75	1.78	0.65	12.9	2.55	n.d.	1.9	0.59	10.1	n.d.	0.28	n.d.	3	8.9	120	-5	2.29	21.1	n.d.	n.d.	n.d.	2.33	n.d.	156.5
Yilgarn mafic volcanic	204619	GSWA	55.3	0.76	13.6	6.47974	7.31	0.13	8.01	3.53	2.69	0.66	n.d.	0.98	n.d.	n.d.	2530	n.d.	n.d.	n.d.	172.5	n.d.	310	n.d.	2	4.1	1.86	3.11	19.4	8.69	n.d.	4.3	0.76	88.6	n.d.	0.22	n.d.	7.1	81.4	202	5	23	52.3	n.d.	n.d.	n.d.	14.15	n.d.	505
Yilgarn mafic volcanic	204632	GSWA	50.2	0.46	8.59	9.17964	16.3	0.17	11.05	0.9	0.44	0.03	n.d.	2.19	n.d.	n.d.	51.3	n.d.	n.d.	n.d.	6.8	n.d.	1920	n.d.	-1	2.19	1.46	0.94	9.1	2.26	n.d.	0.9	0.51	2.5	n.d.	0.2	n.d.	1.9	4.3	630	4	0.93	21.9	n.d.	n.d.	n.d.	1.44	n.d.	116.5
Yilgarn mafic volcanic	204633	GSWA	51.5	0.66	13.8	11.6595	9.39	0.14	8.94	2.87	0.13	0.06	n.d.	0.37	n.d.	n.d.	70.7	n.d.	n.d.	n.d.	12.6	n.d.	450	n.d.	63	3.24	2.12	0.73	15.9	3.32	n.d.	1.5	0.74	5.2	n.d.	0.32	n.d.	2.5	7.1	101	4	1.67	0.7	n.d.	n.d.	n.d.	2.29	n.d.	155
Yilgarn mafic volcanic	204635	GSWA	51.3	0.63	13.4	11.5995	10.9	0.14	8.34	2.51	0.12	0.06	n.d.	0.53	n.d.	n.d.	124	n.d.	n.d.	n.d.	12.4	n.d.	640	n.d.	75	3.1	2.06	0.7	15.3	3.2	n.d.	1.4	0.72	5.1	n.d.	0.31	n.d.	2.6	6.9	137	4	1.6	3.3	n.d.	n.d.	n.d.	2.07	n.d.	167.5
Yilgarn mafic volcanic	204637	GSWA	50.4	0.64	13.15	11.8595	10.75	0.19	9.2	2.36	0.2	0.06	n.d.	0.71	n.d.	n.d.	118.5	n.d.	n.d.	n.d.	11.3	n.d.	640	n.d.	80	2.98	1.96	0.71	15.2	3.03	n.d.	1.4	0.68	4.7	n.d.	0.28	n.d.	2.5	6.5	164	5	1.48	6.6	n.d.	n.d.	n.d.	2.12	n.d.	138.5
Yilgarn mafic volcanic	204638	GSWA	51.1	0.62	13.25	11.6195	11.65	0.13	8.63	1.36	0.44	0.06	n.d.	0.81	n.d.	n.d.	349	n.d.	n.d.	n.d.	12.4	n.d.	570	n.d.	90	3.12	2.07	0.69	15.6	3.19	n.d.	1.5	0.73	5.2	n.d.	0.31	n.d.	2.6	6.7	176	4	1.6	21.9	n.d.	n.d.	n.d.	2.14	n.d.	131
Yilgarn mafic volcanic	204640	GSWA	51.3	0.62	12.65	11.5695	11.9	0.15	7.97	2.41	0.05	0.06	n.d.	0.97	n.d.	n.d.	29.7	n.d.	n.d.	n.d.	12.2	n.d.	630	n.d.	87	3.01	1.96	0.69	15	3.07	n.d.	1.4	0.7	5	n.d.	0.3	n.d.	2.4	6.8	187	3	1.58	0.4	n.d.	n.d.	n.d.	2.08	n.d.	123
Yilgarn mafic volcanic	204660	GSWA	51.6	0.59	12.65	10.6696	9.85	0.16	9.42	1.85	0.28	0.06	n.d.	2.61	n.d.	n.d.	n.d.	n.d.	n.d.	n.d.	19.2	n.d.	670	n.d.	76	2.48	1.73	0.58	14.6	2.24	n.d.	1.7	0.56	9.4	n.d.	0.23	n.d.	2.7	8.5	160	3	2.21	9.8	n.d.	n.d.	n.d.	2.04	n.d.	192
Yilgarn mafic volcanic	204661	GSWA	52.4	0.66	13.9	10.5296	6.84	0.18	10.05	1.91	0.32	0.07	n.d.	3.63	n.d.	n.d.	n.d.	n.d.	n.d.	n.d.	23.2	n.d.	290	n.d.	89	2.96	2.03	0.71	16.3	2.61	n.d.	2	0.68	11.3	n.d.	0.28	n.d.	3.2	10.1	88	2	2.67	12.7	n.d.	n.d.	n.d.	2.43	n.d.	146
Yilgarn mafic volcanic	204663	GSWA	53.1	0.68	14.3	10.0096	6.96	0.17	9.62	2.17	0.18	0.08	n.d.	2.95	n.d.	n.d.	n.d.	n.d.	n.d.	n.d.	21.9	n.d.	290	n.d.	67	2.91	1.92	0.65	16.2	2.5	n.d.	1.9	0.63	10.8	n.d.	0.25	n.d.	3.1	9.6	83	3	2.54	6.1	n.d.	n.d.	n.d.	2.26	n.d.	132.5
Yilgarn mafic volcanic	204664	GSWA	52	0.67	14	10.3496	7.05	0.16	10.5	1.65	0.27	0.07	n.d.	3.85	n.d.	n.d.	n.d.	n.d.	n.d.	n.d.	21.9	n.d.	290	n.d.	84	2.81	1.95	0.63	16.2	2.59	n.d.	1.9	0.64	10.7	n.d.	0.26	n.d.	3.1	9.5	82	3	2.53	9.7	n.d.	n.d.	n.d.	2.34	n.d.	153.5
Yilgarn mafic volcanic	204691	GSWA	46.9	0.43	11.25	11.2296	13.7	0.23	12.65	1.18	0.28	0.04	n.d.	1.31	n.d.	n.d.	45.4	n.d.	n.d.	n.d.	3.9	n.d.	1360	n.d.	26	1.87	1.33	0.4	13.8	1.54	n.d.	0.8	0.41	2.3	n.d.	0.2	n.d.	4.9	2.6	404	5	0.51	33.8	n.d.	n.d.	n.d.	0.85	n.d.	88.2
Yilgarn mafic volcanic	204692	GSWA	49.3	0.53	12.5	11.5095	13.3	0.18	9.96	1.8	0.14	0.05	n.d.	0.93	n.d.	n.d.	28.7	n.d.	n.d.	n.d.	7.1	n.d.	1140	n.d.	60	2.41	1.69	0.53	14.9	2.05	n.d.	1.3	0.55	3.8	n.d.	0.26	n.d.	1.6	4.5	330	-2	0.94	10	n.d.	n.d.	n.d.	1.26	n.d.	94.5
Yilgarn mafic volcanic	213759	GSWA	47.1	0.49	14.7	11.9995	11.7	0.21	8.76	1.09	1.09	0.05	n.d.	3.08	n.d.	n.d.	138	n.d.	n.d.	n.d.	4.1	n.d.	962	n.d.	n.d.	1.4	1	0.4	n.d.	n.d.	1.2	0.9	0.3	1.5	n.d.	0.2	n.d.	1.6	3.7	n.d.	n.d.	0.7	44.8	n.d.	n.d.	n.d.	1	n.d.	118
Yilgarn mafic volcanic	213763	GSWA	48.8	0.67	11.6	13.0995	12.5	0.21	8.15	1.46	0.06	0.07	n.d.	2.54	n.d.	n.d.	5	n.d.	n.d.	n.d.	6.6	n.d.	1250	n.d.	n.d.	2.7	1.8	0.6	n.d.	n.d.	2.2	1.3	0.6	2.6	n.d.	0.3	n.d.	2.2	5.3	n.d.	n.d.	1	0.7	n.d.	n.d.	n.d.	1.6	n.d.	68
Yilgarn mafic volcanic	213797	GSWA	52	1.03	14.2	12.4995	6.22	0.29	10	3.09	0.2	0.09	n.d.	0.77	n.d.	n.d.	42	n.d.	n.d.	n.d.	7.9	n.d.	278	n.d.	n.d.	4.1	2.7	0.9	n.d.	n.d.	3.2	1.9	0.9	2.9	n.d.	0.4	n.d.	2.6	7.3	n.d.	n.d.	1.3	6.1	n.d.	n.d.	n.d.	2.4	n.d.	123
Yilgarn mafic volcanic	240516	GSWA	47.6	0.52	12.05	11.5495	14.2	0.187	8.25	1.795	0.053	0.04	n.d.	3.15	n.d.	n.d.	70.1	n.d.	n.d.	n.d.	3.3	n.d.	1230	n.d.	35	2.5	1.71	0.53	14	n.d.	2.11	1.3	0.61	1.5	n.d.	0.27	n.d.	1.4	2.7	437	6	0.53	0.7	n.d.	n.d.	n.d.	1.26	n.d.	68.5
Yilgarn mafic volcanic	372679	GSWA	48.4	0.54	11.7	12.1995	12.8	0.21	8.2	0.81	0.09	0.05	n.d.	3.23	n.d.	n.d.	63	n.d.	n.d.	n.d.	4.8	n.d.	1280	n.d.	n.d.	2.2	1.4	0.5	n.d.	n.d.	1.7	0.9	0.4	1.8	n.d.	0.2	n.d.	1.6	4.5	n.d.	n.d.	0.8	2.2	n.d.	n.d.	n.d.	1.3	n.d.	49
Yilgarn mafic volcanic	372682	GSWA	45.5	0.56	12.1	13.3995	14.8	0.23	7.77	1.06	0.09	0.05	n.d.	3.62	n.d.	n.d.	25	n.d.	n.d.	n.d.	5.1	n.d.	1790	n.d.	n.d.	2.3	1.5	0.5	n.d.	n.d.	1.8	0.9	0.5	1.8	n.d.	0.2	n.d.	1.6	4.5	n.d.	n.d.	0.8	1.1	n.d.	n.d.	n.d.	1.3	n.d.	30
Yilgarn mafic volcanic	372683	GSWA	49	0.53	10.1	12.6995	15.3	0.22	7.93	0.68	0.05	0.06	n.d.	3.31	n.d.	n.d.	10	n.d.	n.d.	n.d.	4.5	n.d.	1880	n.d.	n.d.	1.9	1.3	0.4	n.d.	n.d.	1.6	1	0.4	1.7	n.d.	0.2	n.d.	1.4	3.8	n.d.	n.d.	0.7	1.3	n.d.	n.d.	n.d.	1.2	n.d.	41
Yilgarn mafic volcanic	372685	GSWA	48.7	0.48	10.2	11.8995	15	0.18	7.78	0.45	0.66	0.05	n.d.	2.85	n.d.	n.d.	62	n.d.	n.d.	n.d.	4.5	n.d.	1690	n.d.	n.d.	2	1.3	0.5	n.d.	n.d.	1.7	1	0.4	1.7	n.d.	0.2	n.d.	1.5	4.1	n.d.	n.d.	0.7	49.8	n.d.	n.d.	n.d.	1.2	n.d.	49
Yilgarn mafic volcanic	372688	GSWA	49.8	0.61	10	13.4995	14.3	0.22	8.41	0.84	0.16	0.05	n.d.	2.23	n.d.	n.d.	12	n.d.	n.d.	n.d.	4.5	n.d.	1340	n.d.	n.d.	2.1	1.4	0.4	n.d.	n.d.	1.8	0.9	0.5	1.7	n.d.	0.2	n.d.	1.6	4.1	333	n.d.	0.7	11.3	n.d.	n.d.	n.d.	1.3	n.d.	57
Yilgarn mafic volcanic	380911	GSWA	50.7	0.88	14.4	11.6995	7.3	0.23	11.3	2.07	0.15	0.08	n.d.	0.54	n.d.	n.d.	37	n.d.	n.d.	n.d.	6.5	n.d.	273	n.d.	n.d.	4.2	2.7	0.9	n.d.	n.d.	3.4	1.8	0.9	2.3	n.d.	0.4	n.d.	2.1	6.2	100	n.d.	1.1	1.3	n.d.	n.d.	n.d.	2.2	n.d.	80
n.d. = not determined
Source(a) Geological Survey of Western Australia (GSWA) or Geoscience Australia (GA) database - see sumplimentary text
[truncated: 9 more columns]
