# Supplementary material for: Greenstone burial–exhumation cycles at the late Archean transition to plate tectonics
Source: Nat Commun. 2022 Dec 22;13:7893. doi: 10.1038/s41467-022-35208-2 (PMC9780361; doi:10.1038/s41467-022-35208-2)
Supplement: Supplementary file 2 — Description of Additional Supplementary Files [file 41467_2022_35208_MOESM2_ESM.zip › supplementary datasets/Supplementary Dataset 4 - LA-ICP-MS trace element analyses of garnet.xlsx]

## Sheet: Sheet0
Table S4. LA-ICP-MS trace element analyses of garnet
Trace element data in ppm
Garnet
analysis No	Y_ppm	Zr_ppm	Nb_ppm	La_ppm	Ce_ppm	Pr_ppm	Nd_ppm	Sm_ppm	Eu_ppm	Gd_ppm	Tb_ppm	Dy_ppm	Ho_ppm	Er_ppm	Tm_ppm	Yb_ppm	Lu_ppm	Hf_ppm	Ta_ppm	Th_ppm
155889a-1	224.2	31.7	n.d.	n.d.	0.087	n.d.	n.d.	n.d.	n.d.	1.3	1.86	20.5	9.1	26.2	3.2	29	4.2	n.d.	n.d.	n.d.
155889a-2	187.7	30.5	n.d.	n.d.	n.d.	n.d.	n.d.	n.d.	n.d.	6.2	1.01	22.5	6.6	23.3	2.95	30.6	5.5	n.d.	n.d.	n.d.
155889a-3	179.8	30.8	n.d.	n.d.	n.d.	n.d.	n.d.	n.d.	n.d.	13	3.2	32	5.7	19.4	3.24	16	2.74	n.d.	n.d.	n.d.
155889a-4	100.9	16.3	n.d.	n.d.	0.066	0.025	0.69	0.9	0.75	13.6	3.53	16.5	2.67	8	1.18	7.3	1.32	n.d.	n.d.	n.d.
155889a-5	194	16.3	n.d.	n.d.	0.18	n.d.	n.d.	n.d.	n.d.	1.2	1.64	20.6	6.3	21	3.63	22.6	2.7	n.d.	n.d.	n.d.
155889b-1	304	27.5	n.d.	n.d.	n.d.	n.d.	n.d.	n.d.	0.41	10.1	5.1	60	12.4	26.8	4	31.7	1.84	n.d.	n.d.	n.d.
155889b-2	193.5	36.4	n.d.	0.64	1.31	0.02	n.d.	n.d.	n.d.	1.5	0.84	14.9	6.2	24.7	5.2	38	5.1	n.d.	n.d.	n.d.
155889b-3	103.3	16.1	n.d.	n.d.	0.23	n.d.	n.d.	n.d.	n.d.	2.2	1.61	14	2.82	11.4	1.3	14.5	1.76	n.d.	n.d.	n.d.
155889b-4	160.2	27	n.d.	0.44	0.74	n.d.	0.3	n.d.	n.d.	3.5	2.56	20.6	6	20.1	3.32	24.6	4.3	n.d.	n.d.	n.d.
155889b-5	141.9	24.9	n.d.	n.d.	n.d.	n.d.	n.d.	n.d.	n.d.	8.7	2.24	25.2	5.1	18.8	2.25	22.9	2.42	n.d.	n.d.	n.d.
155889b-6	134.2	24.1	n.d.	n.d.	n.d.	n.d.	n.d.	n.d.	n.d.	6.6	1.87	16.6	5.1	17.6	1.65	17.4	2.51	n.d.	n.d.	n.d.
155889b-7	119	16.4	n.d.	0.19	n.d.	n.d.	n.d.	n.d.	n.d.	4.1	3.2	13.3	1.9	6.1	0.27	14	2.1	n.d.	n.d.	n.d.
155889b-8	171	38.7	n.d.	0.13	0.17	n.d.	1.3	n.d.	n.d.	10.6	2.1	25.9	7.2	16	1.35	11.3	3.3	n.d.	n.d.	n.d.
155889b-9	87	13.7	n.d.	n.d.	n.d.	n.d.	n.d.	n.d.	n.d.	4.3	1.31	16	3.73	7.7	1.34	8.9	2.37	n.d.	n.d.	n.d.
155889b-10	146.4	13.4	n.d.	n.d.	n.d.	n.d.	n.d.	n.d.	0.34	9.2	1.89	20.1	6.2	13.5	2.28	13.8	2.33	n.d.	n.d.	n.d.
155889b-11	118.8	23.9	n.d.	0.13	0.11	n.d.	n.d.	n.d.	n.d.	9	1.13	12.8	4.28	16.5	2.08	15.2	2.19	n.d.	n.d.	n.d.
155889b-12	143.6	26.9	n.d.	0.23	0.68	0.024	n.d.	n.d.	n.d.	2.4	1.07	14.3	5.5	18.3	2.04	22.6	3.01	n.d.	n.d.	n.d.
155889b-13	220.8	31.3	n.d.	n.d.	n.d.	0.045	n.d.	n.d.	n.d.	1.3	1.26	22	8.2	30.3	4.84	41.9	4.7	n.d.	n.d.	n.d.
155889b-14	182	19.7	n.d.	n.d.	n.d.	n.d.	n.d.	n.d.	n.d.	1.6	2.21	25.4	6.2	20.4	2.03	17	1.72	n.d.	n.d.	n.d.
155889c-1	183.7	14.9	n.d.	n.d.	0.5	n.d.	n.d.	n.d.	0.24	4.1	3.2	29.1	5.6	18.9	2.59	26.9	2.67	n.d.	n.d.	n.d.
155889c-2	188.2	29.9	n.d.	n.d.	0.4	n.d.	1.7	3.4	0.49	8.9	3.4	24.7	5.2	21.5	2.83	20.3	3.9	n.d.	n.d.	n.d.
155889c-3	210	17.9	n.d.	n.d.	0.22	0.047	0.46	2.4	1.28	15	4.3	35.9	7.5	25.2	2.97	24.9	3.3	n.d.	n.d.	n.d.
155889c-4	147.9	21.4	n.d.	0.3	1.43	n.d.	0.77	1.1	0.65	6.4	1.67	22.7	5.5	16.3	2.45	21.4	3.44	0.55	n.d.	n.d.
155889c-5	214	22.8	0.07	0.85	2.1	0.027	0.63	1.1	0.83	16.5	4.9	39.5	8.3	17.5	2.46	17.4	2.08	n.d.	n.d.	0.3
155889c-6	209	20.6	0.13	0.14	0.73	0.098	0.59	n.d.	0.34	2.7	1.83	32	6.4	25.1	3.16	28.6	4.6	n.d.	n.d.	0.3
155889d-1	141.5	19.5	n.d.	0.1	0.32	0.022	1.06	n.d.	n.d.	6.1	1.84	16	4.4	13.8	2.14	10.1	1.56	n.d.	n.d.	n.d.
155889d-2	118.4	21.1	n.d.	0.058	0.24	n.d.	n.d.	n.d.	n.d.	1.4	1.36	18.9	4.04	10.4	1.21	12.2	2.29	n.d.	n.d.	n.d.
155889d-3	165.8	25.5	n.d.	0.029	0.061	n.d.	0.16	n.d.	0.23	6.6	2.1	25	5.1	18.8	2.81	19.6	5.2	n.d.	n.d.	n.d.
155889d-4	150.8	19.6	n.d.	n.d.	0.031	n.d.	n.d.	n.d.	n.d.	5.5	2.27	17.7	4.5	17.4	1.93	22.1	2.47	n.d.	n.d.	n.d.
155889d-5	295	29	n.d.	n.d.	n.d.	n.d.	n.d.	n.d.	0.29	4.4	3.52	40.1	10.2	34.5	4.5	30.2	4.3	n.d.	n.d.	n.d.
155889d-6	183	35.4	n.d.	n.d.	0.054	n.d.	0.13	n.d.	0.23	5.3	1.16	20.6	4.7	21.2	3.93	36.5	4.7	n.d.	n.d.	n.d.
155889d-7	209.2	31.1	n.d.	n.d.	n.d.	n.d.	n.d.	n.d.	n.d.	3.8	1.52	28.8	8.5	29.1	4.5	35.4	6	n.d.	n.d.	n.d.
155889d-8	127.9	26	n.d.	0.79	1.13	n.d.	0.39	n.d.	n.d.	5	1.87	17.8	4.1	13.2	1.93	18	3.49	n.d.	n.d.	n.d.
155889d-9	177	14.4	n.d.	0.072	0.19	n.d.	n.d.	n.d.	0.31	6.4	2.85	16.6	6	19.7	3.01	16.7	3.15	n.d.	n.d.	n.d.
155889d-10	141.7	26.5	n.d.	0.028	0.95	n.d.	0.73	n.d.	0.26	5.6	1.02	18.8	4.06	18.2	2.16	15.9	2.52	n.d.	n.d.	n.d.
155889d-11	140.3	22.2	n.d.	0.076	0.51	n.d.	0.13	n.d.	n.d.	5.9	1.73	23.6	4.16	14	2.09	19.2	2.09	n.d.	n.d.	n.d.
155889d-12	105.2	21.1	n.d.	n.d.	n.d.	n.d.	n.d.	n.d.	n.d.	5	1.16	12.6	2.9	12.5	2.66	19.9	2.84	n.d.	n.d.	n.d.
155889d-13	100.2	29.5	n.d.	0.11	0.14	n.d.	0.52	n.d.	n.d.	2.8	1.45	12.3	3.79	13.5	1.86	15.5	1.55	n.d.	n.d.	n.d.
155889d-14	150.7	17.6	n.d.	0.53	0.82	n.d.	0.77	2.8	0.77	14.3	2.27	25.8	4.4	17.6	1.84	19	2.24	n.d.	n.d.	n.d.
209616a-1	32.97	1.05	0.109	0.103	0.116	0.041	0.51	0.46	0.24	0.46	0.176	3.04	0.96	4.9	0.75	5.34	0.81	0.26	0.097	0.147
209616a-2	30.2	1.69	0.058	0.05	0.064	0.022	0.45	0.59	0.195	1.63	0.64	5.87	1.34	3.63	0.546	2.58	0.392	0.053	0.024	0.077
209616a-3	26	2	0.08	0.075	0.056	0.048	0.38	0.48	0.139	1.49	0.55	4.92	1.03	2.73	0.523	2.43	0.229	0.047	0.132	0.06
209616a-4	23.55	2.49	0.028	0.064	0.064	0.012	0.59	0.29	0.21	1.59	0.52	4.2	0.98	2.88	0.354	1.99	0.275	0.16	0.032	0.063
209616a-5	21.31	2.92	0.073	0.053	0.021	n.d.	0.37	0.2	0.095	0.69	0.334	4.23	0.97	2.66	0.46	2.14	0.4	0.061	0.035	0.094
209616b-1	21.91	2.95	0.05	0.187	0.215	0.076	0.46	0.82	0.25	1.64	0.52	4.59	0.89	2	0.324	1.69	0.254	n.d.	0.018	0.225
209616b-2	21.94	2.87	0.082	0.138	0.023	0.009	0.41	0.35	0.19	2.09	0.44	4.46	0.94	2.38	0.42	1.87	0.32	0.17	0.019	0.109
209616b-3	20.6	2.58	0.061	0.234	0.34	0.058	0.42	0.35	0.194	1.34	0.64	4.15	0.88	1.86	0.249	1.76	0.167	0.2	0.059	0.207
209616b-4	34.8	2.86	0.07	0.188	0.296	0.056	0.68	0.46	0.184	1.29	0.78	6.77	1.37	4.5	0.47	2.82	0.289	0.22	0.072	0.1
209616b-5	39.5	2.08	0.099	0.169	0.266	0.037	0.45	0.75	0.17	1.48	0.7	6.61	1.33	3.83	0.56	3.26	0.202	0.16	0.083	0.178
209616b-6	32.1	1.63	0.029	0.091	n.d.	n.d.	0.39	0.58	0.053	0.9	0.265	4.1	1	3.12	0.52	2.88	0.44	0.049	0.046	0.083
209616b-7	29.7	1.67	0.158	0.118	0.033	0.049	0.67	0.71	0.098	0.4	0.299	3.38	1.02	3.96	0.61	3.64	0.508	0.32	0.056	0.179
209616b-8	35.4	2.05	0.102	0.452	0.83	0.115	0.87	0.31	0.139	0.58	0.225	3.62	1.16	5.4	0.8	4.98	0.59	0.22	0.077	0.138
209616b-9	30.8	2.14	0.168	0.155	0.013	0.052	0.61	0.49	0.25	0.64	0.237	4.03	1.28	4.91	0.65	3.81	0.55	0.31	0.099	0.103
209616b-10	25.1	2.35	0.187	0.24	0.083	0.112	0.99	1.32	0.29	1.35	0.187	3.23	1.02	3.74	0.68	2.95	0.407	0.45	0.179	0.271
209616b-11	21.54	1.72	0.13	0.198	0.123	0.07	0.85	1.1	0.32	0.6	0.17	2.99	0.72	3.12	0.47	3.55	0.46	0.67	0.077	0.243
209616b-12	20.23	1.28	0.097	0.093	0.022	0.019	0.42	0.87	0.126	0.5	0.154	2.93	0.57	2.16	0.419	2.4	0.227	0.27	0.127	0.218
209616b-13	22.5	1.11	0.133	0.122	0.025	0.011	0.6	0.45	0.093	0.58	0.225	2.87	0.8	3.12	0.54	3.37	0.47	0.28	0.114	0.202
209616b-14	36.82	2.02	0.139	0.137	0.023	n.d.	0.81	0.53	0.086	0.37	0.335	4.52	1.48	4.37	0.82	6.14	0.6	0.113	0.126	0.131
209616b-15	34.4	2.02	0.121	0.249	0.087	0.095	1.22	1.67	0.165	1.58	0.73	6.89	1.52	3.47	0.65	3.28	0.47	0.69	0.17	0.264
209616b-16	30.4	3.08	0.438	0.217	0.101	0.075	0.94	1.38	0.38	2	0.89	6.3	1.52	3.51	0.56	2.46	0.392	0.34	0.167	0.337
209616b-17	16.78	2.57	0.42	0.447	0.287	0.301	2.07	2.35	0.65	3.79	0.58	4.54	1.11	3.05	0.54	3.65	0.556	1.48	0.351	0.58
209616c-1	36.5	2.35	0.186	0.194	0.05	0.049	1.24	0.73	0.31	0.9	0.243	4.19	1.32	5.42	1.07	5.23	0.95	0.35	0.136	0.233
209616c-2	31.3	1.89	0.152	0.195	0.132	0.08	1.2	1.16	0.2	0.86	0.327	3.51	1.11	4.93	0.866	6.28	0.99	0.37	0.243	0.301
209616c-3	17.91	1.38	0.306	0.34	0.228	0.134	1.47	1.49	0.33	1.31	0.303	2.74	0.93	2.92	0.56	2.72	0.44	0.74	0.209	0.45
209616c-4	28.5	1.26	0.181	0.13	n.d.	0.006	0.57	0.97	0.119	0.89	0.149	2.59	1.21	4.89	0.95	5.57	0.78	0.46	0.104	0.115
209616c-5	18.35	1.32	0.16	0.15	0.042	0.042	0.79	0.49	0.26	0.63	0.186	2.25	0.77	2.93	0.462	3.36	0.37	0.3	0.159	0.296
209616c-6	16.32	2.43	0.138	0.213	0.144	0.063	0.88	0.54	0.19	0.37	0.198	1.97	0.62	2.39	0.49	2.47	0.32	0.49	0.17	0.239
209616c-7	30.56	3.97	0.299	0.466	0.506	0.17	1.29	1.49	0.34	1.32	0.21	3.94	1.21	5.04	0.9	6.53	0.93	0.59	0.139	0.45
209616c-8	33.3	2.75	0.53	0.487	0.32	0.377	2.56	3.48	0.95	4.36	0.8	8.54	1.84	5.28	0.92	5.66	0.8	1.63	0.421	0.67
209616c-9	28.6	2.52	0.354	0.419	0.364	0.21	1.5	2.06	0.61	3.07	0.65	6.08	1.44	3.38	0.66	3.58	0.61	0.87	0.29	0.424
209616c-10	18.19	2.66	0.349	0.411	0.246	0.202	1.59	1.49	0.59	2.99	0.56	3.84	1.02	2.82	0.58	3.38	0.38	1.17	0.269	0.42
209616c-11	23	2.23	0.236	0.335	0.135	0.139	1.13	1.78	0.56	1.65	0.28	4.16	1.11	3.46	0.55	4.08	0.51	0.86	0.257	0.43
209616d-1	33.49	2.34	0.117	0.263	0.166	0.145	1.09	0.97	0.33	1.87	0.23	4.57	1.34	4.77	0.94	5.3	0.69	0.34	0.209	0.38
209616d-2	18.2	2.4	0.177	0.213	0.165	0.061	0.87	0.92	0.53	0.98	0.268	3.67	0.83	2.82	0.399	2.08	0.282	0.43	0.206	0.24
209616d-3	17.92	2.66	0.094	0.188	0.074	0.03	0.76	0.46	0.16	0.96	0.333	3.86	0.73	1.41	0.239	1.54	0.253	0.15	0.027	0.12
209616d-4	25.38	2.95	0.206	0.117	n.d.	0.021	0.75	0.93	0.32	2.31	0.5	4.43	1.13	2.53	0.268	1.81	0.246	0.35	0.096	0.162
209616d-5	39.3	1.64	0.112	0.093	n.d.	0.049	0.53	0.75	0.167	0.86	0.191	3.98	1.48	5.06	0.79	4.77	0.77	0.26	0.079	0.142
209616d-6	25.25	1.94	0.116	0.177	0.015	0.058	1.09	0.68	0.18	0.52	0.215	2.73	1	3.72	0.52	3.22	0.445	0.32	0.109	0.162
209616d-7	27.79	1.9	0.098	0.145	0.217	0.091	0.79	0.54	0.08	0.96	0.183	3.29	1	3.73	0.48	2.88	0.42	0.08	0.056	0.165
209616d-8	24	2.57	0.114	0.142	0.088	0.061	0.57	0.59	0.208	0.47	0.132	2.05	0.86	3.61	0.75	5.11	0.84	0.35	0.062	0.125
2096I6e-1	14.82	2.36	0.085	0.155	0.03	0.079	0.62	0.84	0.22	1.02	0.293	2.76	0.64	1.9	0.352	2.04	0.226	0.47	0.157	0.183
2096I6e-2	18.44	2.78	0.166	0.157	0.083	0.036	0.82	0.94	0.3	1.66	0.439	3.05	0.85	2.41	0.322	2.15	0.291	0.47	0.105	0.246
2096I6e-3	39.3	2.63	0.088	0.192	0.134	0.061	0.61	0.81	0.214	1.93	0.53	5.87	1.64	4.38	0.57	3.97	0.56	0.16	0.123	0.268
2096I6e-4	32.6	2.57	0.028	0.199	0.177	0.024	0.43	0.35	0.131	0.55	0.144	4.14	1.05	4.52	0.77	5.22	0.75	0.22	0.032	0.093
2096I6e-5	17.92	1.91	0.315	0.157	0.12	0.047	0.59	0.7	0.184	0.68	0.155	2.34	0.64	2.42	0.41	2.39	0.42	0.35	0.107	0.218
2096I6e-6	25.63	1.62	0.146	0.058	0.047	0.004	0.53	0.69	0.162	1.05	0.139	2.62	0.95	3.86	0.75	2.98	0.54	0.084	0.146	0.152
2096I6e-7	33.1	1.01	0.072	0.104	n.d.	0.01	0.47	0.65	0.11	1.3	0.133	2.93	1.07	3.22	0.68	5.78	0.76	0.31	0.026	0.113
2096I6e-8	22	1.06	0.014	0.061	n.d.	0.007	0.3	0.14	0.06	0.5	0.117	2.06	0.85	3.61	0.66	3.81	0.47	0.128	0.087	0.065
209616f-1	28.5	1.93	0.022	0.068	0.015	0.016	0.2	0.33	0.161	0.67	0.153	2.47	1.07	3.87	0.83	5.56	0.95	0.24	0.048	0.046
209616f-2	27.6	2.15	0.02	0.347	0.358	0.048	0.52	0.22	0.182	0.45	0.207	2.62	0.92	2.83	0.398	2.2	0.336	0.071	0.041	0.136
209616g-1	18.06	2.24	0.066	0.128	0.164	0.062	0.48	0.65	0.192	0.97	0.38	3.61	0.72	2.23	0.263	2.15	0.246	0.3	0.043	0.098
209616g-2	40.5	1.93	0.041	0.053	0.07	0.013	0.24	0.53	0.114	1.11	0.272	4.95	1.37	5.29	0.76	5.8	0.75	0.111	0.032	0.054
209616h-1	35.2	3.65	0.081	0.97	1.23	0.117	0.37	0.13	0.122	0.71	0.58	5.04	1.16	3.6	0.51	3.36	0.5	n.d.	n.d.	0.352
n.d. = not detected
mtx = matrix; sympl=symplectite; rim=porphyroblast rim
