# Supplementary material for: Greenstone burial–exhumation cycles at the late Archean transition to plate tectonics
Source: Nat Commun. 2022 Dec 22;13:7893. doi: 10.1038/s41467-022-35208-2 (PMC9780361; doi:10.1038/s41467-022-35208-2)
Supplement: Supplementary file 2 — Description of Additional Supplementary Files [file 41467_2022_35208_MOESM2_ESM.zip › supplementary datasets/Supplementary Dataset 5 - LA-ICP-MS trace element analyses of hornblende.xlsx]

## Sheet: Sheet1
Table S5. LA-ICP-MS trace element analyses of hornblende
Trace element data in ppm
Hornblende
Analysis No	Y_ppm	Zr_ppm	Nb_ppm	La_ppm	Ce_ppm	Pr_ppm	Nd_ppm	Sm_ppm	Eu_ppm	Gd_ppm	Tb_ppm	Dy_ppm	Ho_ppm	Er_ppm	Tm_ppm	Yb_ppm	Lu_ppm	Hf_ppm	Th_ppm
209616_hb_mtx - 1.d	30.4	20.8	2.56	8.57	22.1	3.34	16.13	5.23	1.41	6.01	0.85	6.39	1.12	2.84	0.319	2.07	0.269	0.59	0.453
209616_hb_mtx - 2.d	12.27	9.87	0.305	6.7	15.54	1.95	8.83	1.73	0.94	2.3	0.356	2.21	0.545	1.54	0.071	1.01	0.14	0.19	0.459
209616_hb_mtx_rim - 1.d	32.4	15.87	0.96	8.44	21.76	3.26	14.51	4.47	1.49	4.69	0.95	6.39	1.01	3.06	0.364	2.29	0.273	0.43	0.58
209616_hb_mtx_core - 1.d	35.2	16.03	1	8.84	21.93	3.29	15.9	4.33	1.45	5.52	1.03	7.04	1.34	3.53	0.411	2.87	0.368	0.57	0.61
209616_hb_mtx_core - 2.d	8.49	5.39	0.247	5.01	10.82	1.44	5.47	1.08	1.16	1.63	0.225	1.44	0.205	0.66	0.116	0.51	0.058	0.32	0.43
209616_hb_mtx_rim - 2.d	12.94	7.25	0.324	4.83	11.68	1.54	6.8	1.7	0.84	2.28	0.394	3.11	0.454	1.3	0.111	0.86	0.072	0.18	0.434
209616_hb_mtx2 - 1.d	15.5	7.97	1.39	7.54	16.18	2.08	9.18	2.04	1.35	1.96	0.418	2.68	0.394	1.17	0.156	1.14	0.154	0.39	0.53
209616_hb_mtx2 - 2.d	9.44	6.43	0.333	4.54	9.75	1.26	5.33	1.05	0.69	1.71	0.262	1.94	0.373	0.82	0.135	0.56	0.101	0.24	0.386
209616_hb_mtx2 - 3.d	23.8	19.63	1.93	8.96	24.9	3.74	16.52	4.5	1.3	5.67	0.81	4.39	0.9	2.29	0.299	1.49	0.239	0.68	0.48
209616_hb_mtx2 - 4.d	15.41	12.77	0.74	6.28	15.4	2.07	8.61	2.25	0.85	2.38	0.411	2.99	0.53	1.5	0.174	1.13	0.126	0.52	0.459
209616_hb_mtx2 - 5.d	14.27	14.66	0.78	4.71	10.13	1.37	5.16	1.52	0.61	1.38	0.294	2.32	0.492	1.25	0.162	1.07	0.109	0.63	0.391
209616_hb_mtx2 - 6.d	17.09	15.18	1.53	5.97	14.01	1.9	8.32	1.71	0.89	2.55	0.412	2.67	0.552	1.45	0.195	1.16	0.139	0.36	0.421
209616_hb_mtx2 - 7.d	20.4	16.81	1.96	4.2	10.93	1.58	6.79	1.89	0.72	3.08	0.385	3.18	0.83	1.98	0.209	1.3	0.143	0.57	0.167
209616_hb_mtx2 - 8.d	31.19	21.2	2.65	7.69	17.76	2.37	11.68	2.95	1.04	3.71	0.659	4.83	1.08	3.13	0.391	2.19	0.246	0.77	0.462
209616_hb_mtx2 - 9.d	22.2	17.1	1.93	6.24	15.03	1.92	8.09	2.2	0.97	2.86	0.514	4.22	0.94	2.06	0.266	1.45	0.201	0.53	0.333
209616_hb_mtx2 - 10.d	42.5	26.4	5.26	8.66	20.59	3.07	12.75	3.6	1.3	5	1.14	7.71	1.69	4.31	0.59	3.64	0.399	1.04	0.62
209616_hb_mtx2 - 11.d	30.7	18.2	1.75	7.15	17.39	2.41	11.27	3.52	0.98	3.81	0.779	5.32	1.19	2.98	0.283	2.59	0.21	0.57	0.46
209616_hb_mtx2 - 12.d	25.2	18.2	2.17	6.15	15.68	2.24	11.21	3.94	0.67	3.44	0.8	5.01	0.97	2.36	0.407	1.2	0.194	0.79	0.36
209616_hb_mtx2 - 13.d	24.2	19.7	1.19	6.18	15.94	2.31	10.65	3	0.8	2.84	0.72	5.16	0.92	2.54	0.269	1.99	0.251	0.61	0.392
209616_hb_mtx2_rim - 1.d	11.6	9.36	0.243	4.7	10.36	1.27	5.39	1.52	0.7	2.69	0.423	2.43	0.392	1.01	0.08	0.67	0.097	0.35	0.256
209616_hb_mtx2_core - 1.d	9.51	6.92	0.162	5.27	11.84	1.53	6.99	2.37	0.71	1.86	0.279	1.78	0.379	0.66	0.104	0.49	0.103	0.23	0.282
209616_hb_mtx2 - 14.d	11.64	12.96	0.82	5.49	12.91	1.74	7.8	2.23	0.75	3	0.387	2.26	0.499	1.13	0.139	0.71	0.079	0.51	0.193
209616_hb_symp - 1.d	45.4	24	1.26	6.93	16.67	2.18	9.32	2.16	1.1	3.65	0.88	7.58	1.82	5.63	0.63	3.7	0.412	0.55	0.47
209616_hb_symp - 2.d	28.4	13.24	0.95	4.75	10.3	1.384	6.03	1.24	0.67	2.09	0.502	4.78	1.06	3.33	0.415	2.27	0.273	0.37	0.387
209616_hb_symp - 3.d	29.8	18.2	1.06	5.93	13.36	1.75	7.58	1.53	0.94	2.49	0.675	4.87	1.09	3.18	0.407	2.1	0.29	0.59	0.315
209616_hb_symp - 4.d	62.1	24.2	21.9	8.22	18.75	2.62	10.66	3.23	1.06	5.02	1.29	11.1	2.44	7.81	0.82	5.61	0.58	0.9	0.85
209616_hb_rim - 1.d	26.25	15.34	1.09	5.61	13.32	2.02	8.96	2.21	0.85	2.76	0.599	4.43	0.87	2.29	0.266	1.47	0.196	0.57	0.535
209616_hb_rim - 2.d	45	27.31	1.9	7.28	17.4	2.49	10.3	2.62	1.17	4.25	0.94	8.06	1.82	5.18	0.46	2.92	0.298	1.16	0.92
209616_hb_rim - 3.d	27.48	18.52	1.06	5.8	12.7	1.72	7.48	1.82	0.85	2.84	0.637	5.17	1.019	2.72	0.247	1.7	0.174	0.41	0.53
209616_hb_rim - 4.d	22.68	22.34	0.85	4.33	10.41	1.41	5.69	1.25	0.43	2.35	0.466	3.73	0.85	2.46	0.329	1.72	0.171	0.65	0.61
209616_hb_rim - 5.d	44.3	24.3	2.13	5.85	15.48	2.14	9.43	2.55	1.14	4.15	0.92	7.23	1.56	4.4	0.483	3.31	0.335	0.64	0.472
209616_hb_rim2 - 1.d	33.9	13.78	1.24	5.46	11.73	1.564	6.96	1.89	0.75	3.69	0.71	5.98	1.31	4.1	0.466	2.98	0.376	0.21	0.307
209616_hb_rim2 - 2.d	40.4	16.42	1.55	6.18	13.46	1.88	8.64	2.59	0.96	4.29	0.825	6.89	1.48	3.93	0.506	3.46	0.333	0.43	0.384
209616_hb_symple2 - 1.d	47.7	19.73	2.38	5.58	11.88	1.61	7.79	1.96	0.6	3.62	0.99	7.94	2	5.03	0.785	3.34	0.376	0.54	0.286
209616_hb_symple2 - 2.d	33.6	16.23	1.52	7.9	16.3	2.15	9.1	2.79	0.9	3.34	0.67	5.44	1.29	3.2	0.406	1.88	0.243	0.41	0.48
209616_hb_matr4 - 1.d	20.79	20.5	1.46	5.91	13.36	1.88	7.84	2.36	0.95	3.12	0.45	3.6	0.715	2.05	0.318	1.67	0.196	0.74	0.469
209616_hb_matr4 - 2.d	16.68	14.71	2.12	7.7	17.21	2.324	9.66	2.1	1.38	2.06	0.447	3	0.691	1.82	0.306	1.43	0.252	0.45	0.417
209616_hb_matr4 - 3.d	19.64	16.09	1.18	6.15	13.57	1.72	8	1.81	1.06	2.44	0.462	3.68	0.751	2.18	0.24	1.58	0.256	0.55	0.351
155899hbl_matr2_1	160	244	14.7	48.5	107.9	13.78	70.6	18.2	10.4	30.3	4.49	28.8	6.27	15.4	1.78	15.6	1.94	7.5	2.65
155899hbl_matr2_2	150.9	214	16	54.5	130.6	17.38	79	28.1	10.6	32.6	4.81	33.3	5.01	14.8	1.59	13	2.05	3.5	2.78
155899hbl_matr2_3	173.2	246	17.3	62.4	151.3	21.1	101.6	34.6	15.8	37.1	4.81	34	6.3	14.2	2.11	13.9	2.27	5.1	3.3
155899hbl_matr2_4	185.5	230	21.3	44.1	109.3	14.7	76.6	30.4	10.3	37.7	5.26	34.7	5.88	17.2	2.12	12	2.17	8.5	2.36
155899hbl_matr2_5	148.8	209	14.6	52.5	130.2	17.4	98.4	31.4	11.3	33.8	4.98	29.9	5.38	13.9	1.32	14.2	1.82	6.1	2.16
155899hbl_matr2_6	118	114.4	3.09	210	148	26.7	114	24.4	18.6	26	4.8	23.5	5.3	12.4	1.56	7.7	1.24	3.01	2.98
155899hbl_matr2_7	155	236	12.7	43.5	104	13.6	82.9	23.9	10.5	33.1	5.13	27.5	6.36	17	2.11	11.6	1.31	8.1	2.37
155899hbl_matr2_8	96.6	137.9	3.25	50.8	106.1	13.38	65.8	19.7	10.2	27.9	3.56	21.7	3.42	9.2	1.29	9.4	0.79	4.1	2.63
155899hbl_matr2_9	337	295	20.5	78.8	181.5	23	114.4	35.2	12	47.8	8.28	64.6	14.2	39.2	4.39	27.3	3.2	7.3	6.12
155899hbl_mtx_1	337	350	16.2	55.6	155.2	21.5	103.6	32	15.2	47.4	7.6	60.4	10.2	34.8	3.67	26.1	4.18	21	2.22
155899hbl_mtx_2	407	375	19.7	88	225	31.7	143	37.3	19.7	46.8	9.5	70.8	13	41.1	5.06	28.4	3.38	21.5	3.44
155899hbl_mtx_3	335	332	15.7	90.3	252.9	34.1	160	37.3	23.8	50.1	8.28	65.6	11.28	30.7	4.06	24.4	3.44	17.9	2.88
155899hbl_mtx_4	484	398	20.6	75.8	183	23.7	101.8	27.7	19.5	47.2	10	84.4	14.6	46.2	7.07	38	5.1	18.3	3.42
155899hbl_mtx_5	435	1630	21.4	81.8	226.7	30.5	134.3	39.1	18.9	54.4	9.4	75	13.34	39.9	4.74	34.8	4.51	44	3.26
155899hbl_mtx_6	151	328	9.9	39.1	95	11.7	60.2	21.6	14	25.6	3.11	25.1	5.06	13.6	1.95	23.7	4.46	16.8	0.88
155899hbl_mtx_7	440	334	15.5	101.4	301	45.3	224	72.8	37	94	14.1	89.7	13.3	35.8	4.9	32.8	5.17	19.1	3.34
155899hbl_mtx_8	359	322	19.4	81.2	217	31.8	166	48.7	21.4	64.7	10.7	67.8	12.4	33.5	3.79	24.2	3.11	20.5	2.49
155899hbl_mtx_9	489	394	27.3	62.5	184.9	29.6	166.2	68	24.4	79.8	13.1	93	14.4	48.2	5.85	45	5.97	22.1	1.64
155899hbl_mtx_10	250	294	12	77.8	203.9	29.5	149.4	40.6	18.5	55.8	7.12	48.2	8.18	23.1	3.18	21.4	2.65	11.1	2.78
155899hbl_mtx_11	242	342	19.2	70.6	198.2	29.1	148.1	57.2	22	67.3	9.2	46.5	6.9	20	2.56	15.8	2.46	18.8	2.56
155899hbl_mtx_12	264	298	22.5	95.5	265	39.3	193	72.1	24.3	85.6	10.3	62	8.76	21.6	2.87	14.8	2.54	18.9	3.02
155899hbl_mtx_13	435	271	35.8	81.3	245	40	217	78.5	27.8	111.1	14.6	110.7	13.6	30.8	4.75	26.9	4.45	20.7	3.05
155899hbl_rim_1	418	355	21.7	63.9	164.3	22.1	90.5	25.6	13.5	40.2	8.26	98	16.3	37.8	4.59	24	3.35	11.7	2.76
155899hbl_rim_2	428	395	23.8	58.9	158.5	21.5	94.2	28	13.9	46.1	9.8	109	15	40.7	4.74	26.9	4.39	15.4	3.91
155899hbl_rim_3	382	373	23.4	46	122.2	17.8	76.4	15.5	10.4	31.1	8.35	102	12.7	33.8	4.26	26.7	3.47	8.6	3.01
155899hbl_rim_4	427	360	28.3	59.6	159.2	24.4	102.4	36.8	16.2	55.6	10.3	108	14.8	38.2	5	31.9	3.3	13.4	3.59
155899hbl_rim_5	409	314	25.1	67.2	191.7	26.8	118.2	34.6	18.5	41.3	10	112	16.2	36	4.01	24.7	2.38	9.8	3.16
155899hbl_rim_6	585	395	35.5	65.8	169.1	21.1	98.3	27.4	14.7	53.6	13.6	159	19.8	57	7.03	44.8	4.84	17.8	3.1
155899hbl_rim_7	268	346	26.8	47.5	125.5	16.9	80.9	24	12.7	42.3	9.51	82.1	8.8	21.5	2.78	14.3	1.18	10.2	3.93
155899hbl_rim_8	270	321	26.5	54	135.3	19.9	93.9	23.6	9.5	40.9	8.5	85.9	11.3	24	2.75	16.8	1.71	8.7	3.34
155899hbl_rim_9	280	330	25.9	50.8	125.9	19.3	81.3	20.5	9.4	41.1	9	86.4	12.6	23.2	2.73	17.1	2.6	7	2.71
155899hbl_rim_10	425	358	24.1	52.5	140.5	20.2	90.1	20.9	11.4	42	11.3	125	18.2	48.8	4.87	34.5	4.79	12.1	3.59
155899hblrimg4_1	376	356	13	51.3	111.5	14.34	70.6	15.5	9.8	30	8.65	95.4	16.3	37.5	4.36	33.2	4.16	9.5	2.02
155899hblrimg4_2	459	337	13.7	73.5	181.1	22.94	94.9	17.8	16.3	36.6	9.97	108.8	16.8	50.3	5.53	35.3	4.74	8.9	3.41
155899hblrimg4_3	474	313	15.6	75.2	173	20.62	87.3	21.9	14.6	33.8	11.8	126	18.5	53.7	5.57	35.5	4.16	8.2	2.88
155899hblrimg4_4	593	360.5	18.8	68.6	163.6	22.7	99.2	27.1	15.1	49.5	13.8	163	25.9	63.9	6.2	39.7	6.2	10.8	5.01
155899hblrimg4_5	394.3	308	12.8	57.5	146.1	20.5	109.3	29	16.3	46.9	9.52	103.3	15	41.9	5.43	32.5	4.76	8.7	2.75
155899hbl_sym_1	447	407	21.4	66	145.6	17.3	78.4	20.1	13.7	30	8.5	88.8	14.8	42.2	5.39	35	5.09	13.7	2.87
155899hbl_sym_2	583	430	16.9	79.8	217	28.8	134	38.3	28.5	62.1	11.1	101.6	20.3	58.3	9.1	63	8.3	17	2.37
155899hbl_sym_3	511	343	27.3	68.5	162	19.8	86.3	17.2	12.7	37	7.85	99.9	15.9	46.8	6.12	46.2	7.3	15.1	2.86
155899hbl_sym_4	532	394	61	73.7	183.9	24.8	117.3	29.9	19.5	45.7	11.5	124.5	16.5	48.4	5.22	38.2	5.4	14	4.73
155899hbl_sym_5	576	390	63.5	79.3	188.6	23	103	24.9	18.2	41	11.4	130.5	20.1	56	7.3	46.1	7	11.6	3.29
155899hbl_sym_6	620	3700	26.6	100.3	278.9	41	206.6	51.2	30	74.6	13	136.1	22.4	61.8	7.66	54.7	7.78	110	4.26
155899hbl_sym_7	682	302	31.5	96	272	40	201	62	26.2	80.8	15.1	164	22.7	72.2	8.4	60.1	7.24	17.1	3.45
155899hbl_sympl_g3_1	667	305	30.6	56.5	144.2	19.2	102	30.9	18.1	43.6	11.2	113	25.3	76.5	9.1	57.1	7.6	9.2	2.65
155899hbl_sympl_g3_2	852	920	25.3	44	111.9	13.66	73.1	24.5	16.9	44.6	13.1	137	31.3	105.7	12.6	80.4	11.1	19.8	1.75
155899hbl_sympl_g3_3	876	1650	31.8	57.9	137.4	17.47	86	25.5	17	42.1	14.4	144.8	34	101.7	13.7	85.4	10.8	33.7	2.93
155899hbl_sympl_g3_4	747	398	23.8	56.5	127.6	16.8	75.7	18.7	18.5	35	11.3	120.4	28.3	88.6	13.3	78.7	9.6	8	1.8
155899hbl_sympl_g3_5	987	331	26.2	48.4	111.7	15.1	65.6	27.3	13.4	51	14.8	162	38.6	123.2	15	102.3	12.2	8.2	2.79
155899hbl_sympl_g3_6	1033	347	42.2	60.4	142.5	19.8	94.9	30.4	17.3	53.3	17.3	172	39.3	120	17.4	100.8	13.3	11.6	2.5
155899hbl_sympl_g3_7	988	307	30.1	383	840	113	520	150	51.5	144	23.7	181	37	112.4	13.6	85	11.3	10.9	23.3
155899hbl_sympl_g3_8	1019	530	31.3	53.4	118.1	16	86.9	27.4	13.9	54.4	16	176	39.3	130.9	15.9	102.1	13.6	16.9	2.58
155899hbl_sympl_g4_1	865	396.8	36.6	92.2	240.5	37.4	172.1	40.7	20.6	71	16.2	194	35.1	100	14.8	75.2	11.2	14.4	5.45
155899hbl_sympl_g4_2	710	311	33	82.5	217.9	37.4	184.3	49	22.4	71.9	16.6	158.5	27.3	77.7	11	67.3	8.9	11.7	3.13
155899hbl_sympl_g4_3	1098	458	39.5	88.3	219.4	32.5	139.6	36.9	22.4	70.9	18.2	212	45.6	141.3	22.3	137.4	18.3	18.7	5.36
155899hbl_sympl_g4_4	803	1800	60.4	144	302	49.8	225	65	25.3	87	16	174	32.1	92.2	13.5	83.3	13.9	68	8.1
155899hbl_sympl_g4_5	1112	1770	58.3	730	750	192	980	119	48	175	27.4	261	45.9	114.2	15.2	96.7	12	39.9	5.92
155899hbl_sympl_g4_6	714	427	38.6	56	132.1	20	108.8	40.1	15.1	58.3	14.4	141.6	27.5	83.6	10.8	67.4	9.3	15.6	2.35
155899hbl_sympl_g4_7	766	580	41.3	84.9	214.6	32.2	173.6	50.6	21	79.8	17.1	159	29.7	89.7	11.1	67.8	9.4	18.9	4.28
