# Supplementary material for: Greenstone burial–exhumation cycles at the late Archean transition to plate tectonics
Source: Nat Commun. 2022 Dec 22;13:7893. doi: 10.1038/s41467-022-35208-2 (PMC9780361; doi:10.1038/s41467-022-35208-2)
Supplement: Supplementary file 2 — Description of Additional Supplementary Files [file 41467_2022_35208_MOESM2_ESM.zip › supplementary datasets/Supplementary Dataset 6 - Representative bulk rock composition of BIF from the WGB.xlsx]

## Sheet: Table S a
Table S6. Representative bulk rock composition of Banded Iron Formation from the WGB, and from the rest of the Youanmi Terrane (Yilgarn Craton)
Element oxides in wt%; elements in ppm
GSWA SAMPLE #	Region	LAT	LONG	Al2O3	As	Ba	CaO	Ce	Cr	Cs	Cu	Dy	Er	Eu	Fe2O3T	Ga	Gd	Hf	Ho	K2O	La	LOI	Lu	MgO	MnO	Mo	Na2O	Nb	Nd	Ni	P2O5	Pb	Pr	Rb	Sc	SiO2	Sm	Sn	SO3	Sr	Ta	Tb	Th	TiO2	Ti	U	V	Y	Yb
143227	Youanmi Terrane	-29.7061	119.385	0.05	0.4	6	0.01	1.7	20	-0.01	4	0.32	0.29	0.15	49.39	0.6	0.31	0.01	0.09	0.005	0.84	1.92	0.04	0.13	-0.01	0.4	0.01	0.07	0.86	2	0.051	3	0.21	-0.05	0.9	48.43	0.2	0.4	0.12	0.7	0.04	0.05	-0.01	-0.01	11	0.02	1.8	2.36	0.3
143344	Youanmi Terrane	-29.7224	119.225	0.51	9.6	19.5	0.11	3.86	18	-0.01	10	0.64	0.38	0.33	54.39	1.4	0.56	0.06	0.14	0.007	1.61	1.06	0.06	0.1	-0.01	0.4	0.02	0.11	2.39	4	0.031	24	0.52	0.1	1.5	43.68	0.69	0.8	0.22	4.2	0.03	0.09	0.8	-0.01	19	0.11	5.3	3.74	0.6
149536	Youanmi Terrane	-29.9594	119.393	0.04	3.6	4.5	-0.01	1.86	25	0.01	-2	0.52	0.38	0.21	41.68	0.2	0.47	0.03	0.14	0.004	0.86	1.03	0.07	0.09	-0.01	0.4	-0.01	0.05	1.13	-2	0.09	1	0.28	-0.05	0.5	56.97	0.33	0.4	0.1	0.9	0.01	0.1	0.12	-0.01	2	0.04	1	4.72	0.45
149560	Youanmi Terrane	-29.8844	119.401	0.26	0.8	3.5	0.01	0.64	40	0.01	6	0.13	0.12	0.04	34.45	0.7	0.1	0.05	0.04	0.005	0.37	0.92	0.02	0.07	0.02	0.6	0.01	0.14	0.29	10	0.035	1	0.1	-0.05	1.7	64.09	0.08	0.4	0.11	1.3	0.02	0.02	0.31	0.01	45	0.12	3.8	1.12	0.14
149567	Youanmi Terrane	-29.8353	119.371	0.04	0.8	3.5	0.03	4.2	81	-0.01	2	0.41	0.36	0.26	29.47	0.3	0.46	-0.01	0.11	0.004	2.7	0.57	0.05	0.1	0.02	0.6	0.01	0.1	1.85	10	0.061	-1	0.49	-0.05	0.5	69.63	0.31	0.6	0.08	0.9	0.02	0.07	-0.01	-0.01	11	0.19	2.7	3.9	0.36
149570	Youanmi Terrane	-29.8979	119.353	0.05	0.6	40.5	0.41	6.44	10	0.08	40	0.87	0.74	0.31	53.09	0.3	0.86	0.03	0.2	0.007	5.11	-0.01	0.1	1.5	0.01	0.6	0.01	0.3	3.06	60	0.278	-1	0.8	0.4	0.3	44.66	0.53	0.4	0.14	5.8	0.01	0.13	0.02	-0.01	4	0.06	4.3	10.8	0.59
149581	Youanmi Terrane	-29.8788	119.312	0.11	0.8	7	0.15	9.74	8	0.19	4	2.41	1.62	0.89	41.1	0.4	2.49	0.04	0.55	0.008	8.22	2.55	0.21	1.57	0.05	0.4	0.02	0.14	8.83	24	0.095	-1	2.16	0.2	0.2	54.25	2.11	0.4	0.13	2.3	0.03	0.42	0.04	-0.01	15	0.1	2.6	19.7	1.55
153780	Youanmi Terrane	-29.7928	119.608	0.24	1	46.5	0.02	2.2	77	-0.01	44	0.29	0.23	0.11	46.26	0.8	0.22	0.1	0.06	0.003	1.68	0.81	0.04	0.1	0.03	0.6	0.01	0.18	0.86	24	0.079	2	0.29	0.1	0.9	52.35	0.25	0.6	0.12	2.6	0.03	0.04	0.35	0.01	53	0.39	9.5	1.88	0.19
156205	Youanmi Terrane	-29.929	119.383	0.13	1.4	2	0.01	0.56	27	0.04	22	0.18	0.19	0.11	20.94	0.3	0.15	0.07	0.05	0.001	0.2	1.11	0.02	0.05	-0.01	-0.2	0.02	0.12	0.23	4	0.04	2	0.08	-0.05	-0.1	77.6	0.09	0.4	0.1	0.3	0.02	0.03	0.54	-0.01	13	0.05	1.6	1.48	0.17
164704	Youanmi Terrane	-29.6963	119.556	0.08	0.4	17.5	0.69	4.68	16	0.01	2	1.14	0.83	0.42	37.73	0.7	0.97	0.04	0.26	0.005	2.55	0.25	0.1	1.14	0.02	0.6	0.01	0.2	2.89	18	0.096	-1	0.68	0.1	0.2	59.87	0.83	0.4	0.08	8	0.04	0.19	-0.01	-0.01	14	0.25	11.6	10.1	0.76
164735	Youanmi Terrane	-29.5189	119.738	0.15	0.6	243	0.02	3	23	-0.01	12	0.56	0.46	0.12	56.94	0.7	0.36	0.03	0.13	0.006	1.66	0.5	0.07	0.15	0.03	0.6	0.02	0.34	1.1	24	0.048	3	0.33	-0.05	0.9	41.91	0.27	0.4	0.14	2.9	0.04	0.07	0.04	-0.01	30	0.98	22.9	4.7	0.61
190955	Youanmi Terrane	-26.96	117.59	0.804	98.9	37	0.1	3.19	141	0	133	0.36	0.17	0.094	87.229	0	0.34	0.21	0.06	0.017	1.49	8.033	0.02	0.171	0.035	0	0.123	0	1.68	0	0.068	19	0.39	0.2	12.4	3.243	0	0	0.211	1.9	0	0.05	2.35	0.02	119.9	0.67	28	2	0.19
190956	Youanmi Terrane	-26.95	117.6	0.129	4.6	15	0.036	1.73	9	0	5	0.5	0.37	0.138	40.024	0	0.35	0.13	0.12	0.008	0.83	4.587	0.06	0.106	0.087	0	0.021	0	0.79	6	0.025	3	0.15	0	2.1	54.942	0	0	0.028	0.5	0	0.05	1.74	0.008	47.96	0.14	4	5.5	0.38
190958	Youanmi Terrane	-26.95	117.62	0.073	8.4	5	0.033	1.45	6	0	8	0.58	0.42	0.163	26.497	0.4	0.4	0.01	0.15	0	0.78	4.424	0.07	0.052	0.011	0	0	0	0.94	6	0.066	1	0.16	0	1.2	68.787	0	0	0.056	0.6	0	0.07	0.06	0.005	29.975	0.01	4	5.3	0.48
190972	Youanmi Terrane	-27.02	117.81	0.076	8.5	18	0.03	4.22	4	0	4	0.52	0.29	0.505	51.148	0.5	0.44	0.02	0.1	0.007	2.58	3.842	0.03	0.099	0.023	0	0.041	0	1.68	0	0.122	6	0.41	0	1	44.584	0.49	0	0.016	1.3	0	0.06	0.54	0.009	53.955	0.08	2	4	0.29
190973	Youanmi Terrane	-27.21	117.74	0.214	3.8	65	1.394	4.27	0	0.16	105	0.8	0.51	0.404	46.379	0.4	0.73	0.06	0.18	0.014	2.03	1.263	0.07	1.159	0.034	0.6	0.039	0	2.35	3	0.172	2	0.51	0.4	0.7	49.283	0.56	0	0.016	3	0	0.1	0.1	0.016	95.92	0.2	15	7	0.52
190974	Youanmi Terrane	-27.23	117.76	0.085	6.5	46	0.392	5.36	0	0.74	8	0.84	0.52	0.4	47.645	0	0.8	0.01	0.18	0.017	3.02	4.843	0.08	0.333	0.115	1	0.041	0	2.61	1	0.139	4	0.61	0.4	1	46.34	0.52	0	0.037	4.8	0	0.11	0.15	0.01	59.95	0.73	26	7.5	0.5
207688	Youanmi Terrane	-29.1896	116.774	0.21	2.7	1290.5	1.68	6.8	57	0.3	0.9	1.1	0.7	1	57.83	1.3	1	0.1	0.3	0.29	3.5	0	0.1	1.32	0.04	0	0.48	0.3	3.1	4.5	0.215	1.5	0.9	6.6	0	38.12	0.7	0	0.099	55.6	0	0.2	0.2	0.01	59.95	0	13	7.2	0.8
208014	Youanmi Terrane	-28.58	118.9	0.45	0	3.1	2.74	3.6	50	0.04	1800	1.06	0.7	0.44	44.45	9.8	1.13	0	0.22	0	0	5.17	0.11	3.56	0.4	0	0.05	0.4	1.8	0	0.12	4	0.36	0	0	40.8	0.77	14	1.89	18.9	0	0.17	0	0.02	119.9	0.31	11	6.3	0.7
209631	WGB	-27.9934	120.383	0.13	0.8	63.5	0.04	3.5	64	0.02	12	0.34	0.29	0.11	54.53	0.5	0.33	-0.01	0.07	0.004	1.55	1.15	0.05	0.11	0.01	0.6	-0.01	0.12	1.43	14	0.049	6	0.41	-0.05	0.7	43.68	0.25	1.4	0.05	3.8	0.04	0.06	0.24	0.00216847	13	0.44	11	2.58	0.25
210222	WGB	-28.0003	120.375	0.1	1.2	20	-0.01	15.5	8	0.01	18	0.62	0.35	0.32	41.41	0.6	0.97	0.07	0.13	-0.001	12.1	0.34	0.05	0.08	0.01	0.6	-0.01	0.51	7.87	8	0.083	-1	2.25	-0.05	0.5	57.71	1.3	0.8	0.01	1.8	-0.01	0.13	0.57	0.0028357	17	0.35	5.8	4.12	0.26
210223	WGB	-28.0024	120.373	0.08	0.8	6	0.01	6.84	95	-0.01	10	0.33	0.32	0.23	46.75	-0.1	0.38	-0.01	0.1	-0.001	6.77	1	0.06	0.09	0.01	0.6	-0.01	0.17	2.7	10	0.154	12	0.75	-0.05	0.7	52.06	0.33	0.8	0.04	3	0.1	0.05	0.24	0.00216847	13	0.61	5.2	4.3	0.31
210224	WGB	-28.0024	120.373	1.21	0.8	71	0.34	21.4	47	0.04	14	1.06	0.67	0.35	43.13	0.2	1.11	0.08	0.23	0.295	5.24	4.09	0.1	0.1	0.02	1.2	-0.01	0.39	5.52	40	0.261	8	1.43	-0.05	2.8	49.94	1.07	1	1.49	107	-0.01	0.15	0.71	0.00200167	12	1.27	4.9	8.38	0.76
210225	WGB	-28.0024	120.373	0.69	1.2	126	0.08	86.7	28	0.02	10	1.17	0.73	0.56	43.71	0.3	1.76	0.06	0.26	0.157	13.4	2.8	0.08	0.08	0.02	0.6	-0.01	0.18	16.1	40	0.279	12	4.25	-0.05	0.9	51.4	2.65	0.6	0.65	217	0.04	0.21	0.79	0.0028357	17	1.01	3.6	7.3	0.46
212077	WGB	-28.0046	120.454	0.13	0.8	83	0.04	68.3	47	0.04	54	7.84	4.83	2.81	34.87	0.8	9.49	0.07	1.68	0.005	63.9	0.39	0.54	0.11	0.04	-0.2	-0.01	0.11	58.8	38	0.088	11	16.4	-0.05	1.5	64.17	10.6	0.6	0.03	9	0.04	1.37	1.23	0.00366972	22	0.89	124	57.2	3.71
212085	WGB	-27.9937	120.458	0.08	0	307.4	0.09	12.2	22	0.12	30.9	1.68	0.97	0.48	10.2	1.2	1.96	0	0.36	0.02	8	0.66	0.14	0.25	0.11	0.6	0.02	0	7.8	28.6	0.032	0.7	1.96	1.1	0	88.31	1.79	0	0.07	11.3	0	0.27	0.11	0	0	0.42	36	10.5	0.81
212732	WGB	-27.9933	120.383	0.15	3	156	0.17	6.8	25	0.1	103.5	0.8	0.6	0.2	0.27	0	0.9	0	0.2	0	5.3	0.37	0	0.07	0	0.2	0.02	0.2	4.1	15.4	0.016	3.6	1	0.2	0	98.26	0.7	0	0.061	6.2	0.3	0.1	0.1	0	0	0	0	5.7	0.5
212788	Youanmi Terrane	-28.6996	116.658	0.13	0	324.9	0.08	35.7	0	0.3	104.4	3.1	2	1.1	50.6	0.7	3.4	0.1	0.7	0.01	29.4	0.68	0.3	0.63	0.02	0.4	0	1.3	19.7	14.1	0.066	0.6	5.6	1.5	0	48.02	3.6	1	0.058	8.6	0	0.5	0.2	0	0	0.8	0	23	1.8
218799	Youanmi Terrane	-26.79	121.55	0.17	0	4.9	1.04	5.1	0	0.7	6.1	0.7	0.5	0.3	22.6	0.6	0.8	0.2	0.1	0.02	2.7	1.58	0.1	2.39	0.54	0.3	0.01	0.3	2.7	26.1	0.073	0.8	0.7	1.4	0	70.43	0.4	2	1.375	6.8	0	0	0	0.01	59.95	0.1	10	7.3	0.4
225345	Youanmi Terrane	-28.13	117.78	0.12	0.6	142.7	0.02	3	62	0	5.4	0	0.1	0	49.96	2.1	0.2	0	0	0	1.5	0.46	0	0.01	0.02	0	0	0.3	0.6	1.9	0.028	1	0.2	0.2	0	49.19	0.1	0	0.04	2.1	0.2	0	1.4	0	0	0.9	29	1	0.4
225346	Youanmi Terrane	-28.11	117.79	0.04	83.8	25.3	0.03	4.6	37	0.2	8.4	0.5	0.4	0.3	31.96	1.5	0.7	0	0.1	0	2.5	1.26	0.2	0.02	0.01	0.6	0	0.2	1.5	85.4	0.107	0	0.5	0.3	0	65.89	0.2	0	0.03	2.1	0.2	0.1	0.3	0	0	1.5	12	4.9	0.4
225374	WGB	-28.0046	120.454	0.07	1.2	70	0.16	22.1	12	0.04	24	1.48	0.96	0.68	40.79	0.8	1.88	0.03	0.37	0.003	12.8	0.03	0.13	0.55	0.11	0.6	-0.01	0.2	10.2	14	0.097	2	2.87	-0.05	0.4	58.08	1.99	0.6	0.01	3	0.06	0.29	0.33	0.00233528	14	1.48	4.7	10.5	0.95
225375	WGB	-28.0046	120.454	0.2	1.4	203	-0.01	9.06	33	0.06	30	1.62	1.15	0.46	27.85	0.9	1.48	0.12	0.36	0.003	8.29	0.06	0.14	0.07	0.04	0.4	-0.01	0.11	8.7	92	0.039	4	2.05	-0.05	1.7	71.63	1.37	0.4	0.03	2.9	0.03	0.29	0.94	0.00483736	29	0.52	155	14.6	1.05
225376	WGB	-28.0046	120.454	0.13	0.8	34.5	0.02	45.7	45	0.04	50	3.27	2.04	1.56	33.07	1.2	4.43	0.05	0.63	0.004	39.7	0.35	0.21	0.13	0.05	-0.2	0.01	0.22	37.4	18	0.071	4	10.5	-0.05	1.1	65.9	6.14	1	0.02	3.4	0.07	0.61	1.39	0.00266889	16	1.33	30.3	22.1	1.46
225377	WGB	-28.0046	120.454	0.04	1.2	87	-0.01	11	22	0.04	14	0.71	0.36	0.28	31.73	0.4	0.8	0.13	0.13	0.002	6.7	0.13	0.07	0.07	0.03	-0.2	-0.01	0.2	6.27	24	0.047	4	2.07	-0.05	0.9	67.65	1.11	0.6	0.02	2.1	0.05	0.1	2.09	0.0028357	17	0.26	25.2	4.06	0.46
225378	WGB	-28.0046	120.454	0.05	0.8	4030	0.04	10.3	27	0.01	66	1.24	0.78	0.33	32.17	0.4	1.08	0.07	0.26	0.001	6.49	0.87	0.12	0.36	0.1	-0.2	-0.01	0.14	6.66	24	0.079	-1	1.73	-0.05	0.2	65.51	1.17	0.4	0.25	40.8	0.04	0.19	0.15	0.00333611	20	0.41	9.5	8.74	0.88
225379	WGB	-28.0046	120.454	0.09	1	50	0.01	23.9	60	0.02	18	1.4	0.91	0.64	37.14	0.4	1.93	0.06	0.32	0.002	14	0.43	0.13	0.09	0.05	-0.2	-0.01	0.09	11.7	24	0.078	6	3.57	-0.05	1.6	61.78	2.42	0.6	0.02	2.9	0.05	0.29	0.81	0.00166806	10	0.74	30.7	10.5	0.89
225380	WGB	-28.0046	120.454	0.13	1.4	63	-0.01	19.7	28	0.01	42	1.47	1.13	0.57	30.39	0.3	1.94	0.06	0.31	-0.001	11.6	0.53	0.12	0.15	0.11	1	-0.01	0.18	11.1	40	0.068	7	2.95	-0.05	3.4	68.34	1.95	0.6	0.02	26.4	0.03	0.25	0.48	0.00333611	20	0.43	136	13.7	0.85
225381	WGB	-28.0046	120.454	0.08	1.2	10	-0.01	29.3	51	-0.01	6	0.91	0.43	0.42	12.75	0.5	1.19	0.13	0.13	0.002	13	-0.01	0.05	0.03	0.01	0.4	-0.01	0.16	13.3	8	0.026	2	4.25	-0.05	-0.1	86.88	2.48	0.4	0.01	0.7	0.14	0.22	2.78	0.0058382	35	0.32	18.1	3.52	0.26
225382	WGB	-28.0046	120.454	0.17	2.4	30	0.02	20.6	53	0.04	22	2.19	1.44	0.52	37.63	0.8	2.02	0.19	0.48	0.002	12.4	0.14	0.24	0.1	0.1	0.6	-0.01	0.18	11.9	84	0.053	4	3.27	-0.05	3.2	61.59	2.31	0.6	0.01	2.7	0.06	0.35	3.25	0.00683903	41	0.45	154	20.6	1.26
225383	WGB	-28.0046	120.454	0.06	1.4	254	-0.01	13.4	46	0.04	42	1.08	0.79	0.46	32.23	0.4	1.5	0.08	0.27	0.001	9.2	0.34	0.12	0.07	0.05	0.4	-0.01	0.19	8.83	16	0.057	3	2.56	-0.05	0.9	67.23	1.4	0.6	0.04	3.7	0.05	0.19	1.28	0.00383653	23	0.28	21.4	9	0.81
225384	WGB	-28.0046	120.454	0.15	1.6	56	0.02	95.8	37	-0.01	8	4.62	2.49	2.11	36.04	0.6	6.83	0.07	1.03	0.006	63.1	0.25	0.29	0.08	0.03	-0.2	-0.01	0.12	57.6	14	0.052	8	16.2	-0.05	1.4	63.17	8.31	0.4	0.02	14.9	0.04	0.95	2.94	0.0030025	18	1.06	21.2	31.6	2.13
225385	WGB	-28.0046	120.454	0.07	1	11.5	0.12	27.7	24	-0.01	8	1.54	1.01	0.62	36.26	0.7	2.11	0.04	0.33	0.002	17.4	-0.01	0.13	0.52	0.1	-0.2	-0.01	0.2	15.1	12	0.056	2	4.1	-0.05	1.1	62.64	2.2	0.6	0.01	2	0.05	0.33	0.88	0.00333611	20	1.27	7.6	9.86	0.74
225386	WGB	-28.0046	120.454	0.13	2.4	48.5	-0.01	24.6	33	-0.01	38	1.26	0.68	0.58	24.78	2	1.84	0.05	0.23	0.002	17.4	0.44	0.08	0.05	0.03	0.4	-0.01	0.14	16.9	22	0.061	9	5.3	-0.05	0.5	74.37	2.83	0.6	0.02	1.4	0.11	0.24	1.08	0.00233528	14	0.65	33.7	5.7	0.45
225387	WGB	-28.0046	120.454	0.08	0.8	119	0.01	31.8	58	-0.01	28	2.55	1.5	0.93	32.45	0.5	2.86	0.05	0.52	-0.001	18.8	0.51	0.17	0.07	0.04	-0.2	-0.01	0.07	17.8	28	0.081	3	4.85	-0.05	1.1	66.51	3.21	0.4	0.02	4.1	0.02	0.4	1.19	0.00200167	12	0.78	43	17.4	1.07
225388	WGB	-28.0046	120.454	0.15	1.4	11.5	0.01	17.2	44	-0.01	32	0.93	0.51	0.33	22.87	0.7	0.96	0.08	0.19	0.001	11	0.23	0.07	0.05	0.02	0.4	-0.01	1.14	10.5	20	0.044	5	2.79	-0.05	1	76.52	1.59	0.8	0.02	1.2	0.05	0.15	1.26	0.00200167	12	0.45	36.4	4.16	0.46
225389	WGB	-28.0046	120.454	0.06	1.6	10.5	-0.01	24.7	46	0.06	10	2.02	1	0.72	25.65	0.7	2.22	0.08	0.36	0.002	17	-0.01	0.11	0.08	0.03	-0.2	-0.01	0.2	16.6	14	0.033	17	4.71	-0.05	1.9	73.91	2.63	0.4	0.01	1.1	-0.01	0.32	0.94	0.00383653	23	1.81	29.9	12.7	1.04
225390	WGB	-28.0046	120.454	0.09	1	133	0.06	36.2	24	-0.01	58	2.31	1.5	0.94	30.38	0.5	3.16	0.04	0.46	0.002	24.6	-0.01	0.14	0.12	0.18	0.8	-0.01	0.08	21.8	30	0.074	-1	6.18	-0.05	1.7	68.9	3.57	0.4	0.02	3.3	-0.01	0.46	0.63	0.00233528	14	0.36	70.7	14	1.04
225391	WGB	-28.0046	120.454	0.05	1.4	250	0.02	13.8	32	0.04	24	1.19	0.84	0.49	32.37	0.4	1.44	0.07	0.34	0.002	8.93	0.46	0.14	0.06	0.04	0.4	-0.01	0.22	8.2	22	0.085	4	2.38	-0.05	2.2	66.62	1.54	0.6	0.03	5.2	0.07	0.22	0.43	0.0028357	17	0.45	21.9	10.2	0.73
229750	Youanmi Terrane	-28.0071	119.944	0.03	-0.2	2.5	0.02	2.76	31	-0.01	-2	0.39	0.35	0.14	47.46	-0.1	0.38	-0.01	0.09	0.001	2.47	0.44	0.05	0.06	0.01	1	-0.01	0.07	1.37	6	0.065	-1	0.31	-0.05	-0.1	51.76	0.22	-0.2	0.03	0.4	0.04	0.06	0.03	-0.01	9	0.03	1.9	4.02	0.33
229751	Youanmi Terrane	-28.0077	119.944	0.01	1	12	0.71	3.14	11	0.01	-2	0.42	0.34	0.25	54.12	0.1	0.36	-0.01	0.1	0.001	2.1	-0.01	0.05	0.67	0.01	0.4	0.01	0.04	1.38	2	0.129	-1	0.37	0.15	0.1	45.15	0.28	-0.2	-0.01	3.2	0.01	0.06	0.02	-0.01	8	0.01	1.2	5.08	0.33
[truncated: 2 more columns]
