# Supplementary material for: Greenstone burial–exhumation cycles at the late Archean transition to plate tectonics
Source: Nat Commun. 2022 Dec 22;13:7893. doi: 10.1038/s41467-022-35208-2 (PMC9780361; doi:10.1038/s41467-022-35208-2)
Supplement: Supplementary file 2 — Description of Additional Supplementary Files [file 41467_2022_35208_MOESM2_ESM.zip › supplementary datasets/Supplementary Dataset 7-EPMA measurements of garnet.xlsx]

## Sheet: Table S2
Table S7. EPMA measurements of garnet
Sample 155899 - grain 1
SIMS SPOT	MgO	Al2O3	SiO2	CaO	TiO2	Cr2O3	MnO	FeO	K2O	Na2O	Total		Mg	Al	Si	Ca	Ti	Cr	Mn	Fe	K	Na	O	Total	#Grossular
1	4.577	21.692	38.231	9.561	0.106	0.066	0.091	25.93	0	0	100.255		0.532	1.994	2.981	0.799	0.006	0.004	0.006	1.691	0	0	12	20.013	0.26078
2	4.32	21.366	38.293	10.002	0.106	0	0.118	25.938	0	0.002	100.145		0.504	1.969	2.994	0.838	0.006	0	0.008	1.696	0	0	12	20.015	0.272189
3	3.843	21.207	37.876	10.138	0.362	0	0.083	26.406	0	0.038	99.953		0.451	1.966	2.979	0.854	0.021	0	0.006	1.737	0	0.006	12	20.019	0.275172
4	3.557	21.192	38.094	10.473	0.081	0	0.12	26.225	0	0	99.742		0.418	1.967	3.001	0.884	0.005	0	0.008	1.728	0	0	12	20.011	0.288738
5	3.191	21.179	38.109	10.812	0.261	0	0.079	26.359	0	0.037	100.027		0.374	1.964	2.998	0.911	0.015	0	0.005	1.734	0	0.006	12	20.008	0.298319
6	2.693	20.942	37.767	11.463	0.226	0.006	0.258	25.953	0.014	0	99.321		0.319	1.96	2.999	0.975	0.013	0	0.017	1.723	0.001	0	12	20.008	0.317859
7	2.645	21.116	38.03	11.439	0.081	0	0.387	25.934	0	0	99.632		0.312	1.968	3.008	0.969	0.005	0	0.026	1.715	0	0	12	20.003	0.319379
8	2.558	21.218	37.713	11.586	0.153	0	0.61	25.66	0.013	0.013	99.524		0.302	1.982	2.989	0.984	0.009	0	0.041	1.701	0.001	0.002	12	20.012	0.321852
9	2.555	21.486	38.076	11.709	0.222	0	0.914	25.476	0	0.007	100.445		0.299	1.987	2.988	0.985	0.013	0	0.061	1.672	0	0.001	12	20.006	0.323472
10	2.483	21.003	38.153	11.642	0.195	0	1.303	25.204	0.023	0.024	100.032		0.292	1.953	3.01	0.984	0.012	0	0.087	1.663	0.002	0.004	12	20.006	0.323025
11	2.51	20.903	38.124	11.548	0.397	0.034	1.438	25.052	0.005	0	100.012		0.295	1.943	3.007	0.976	0.024	0.002	0.096	1.653	0	0	12	19.997	0.318992
12	2.508	21.203	38.075	11.539	0.201	0.012	1.801	24.559	0	0.007	99.907		0.295	1.971	3.003	0.975	0.012	0.001	0.12	1.62	0	0.001	12	19.999	0.321867
13	2.502	21.058	38.095	11.178	0.075	0	2.092	24.826	0	0	99.826		0.295	1.962	3.012	0.947	0.004	0	0.14	1.642	0	0	12	20.002	0.312094
14	2.52	21.052	38.115	11.097	0.135	0.006	2.222	24.668	0	0	99.814		0.297	1.961	3.013	0.94	0.008	0	0.149	1.631	0	0	12	19.998	0.310261
15	2.605	21.617	38.297	10.831	0.039	0.012	2.165	24.926	0	0.024	100.516		0.304	1.997	3.002	0.91	0.002	0.001	0.144	1.634	0	0.004	12	19.998	0.303588
16	2.665	21.384	38.268	11.001	0	0.009	2.057	24.936	0.016	0.003	100.34		0.312	1.98	3.007	0.926	0	0.001	0.137	1.639	0.002	0.001	12	20.004	0.306855
17	2.557	21.232	37.265	11.318	0.365	0.018	2.093	24.718	0.004	0	99.57		0.303	1.988	2.961	0.964	0.022	0.001	0.141	1.643	0	0	12	20.023	0.30906
18	2.573	20.963	37.486	11.272	0	0.049	1.975	24.872	0.01	0	99.199		0.306	1.97	2.989	0.963	0	0.003	0.133	1.659	0.001	0	12	20.025	0.310406
19	2.612	21.088	37.644	11.336	0	0.037	1.849	24.81	0	0.009	99.384		0.309	1.975	2.992	0.965	0	0.002	0.124	1.649	0	0.001	12	20.02	0.313342
20	2.534	21.109	37.212	11.615	0.095	0	1.675	25.098	0	0.019	99.357		0.301	1.983	2.966	0.992	0.006	0	0.113	1.673	0	0.003	12	20.038	0.315782
21	2.576	21.241	37.636	11.657	0.356	0.015	1.396	25.167	0	0.027	100.07		0.303	1.977	2.972	0.986	0.021	0.001	0.093	1.662	0	0.004	12	20.02	0.317651
22	2.527	20.996	37.564	11.654	0	0	1.362	25.177	0.007	0	99.287		0.3	1.97	2.991	0.994	0	0	0.092	1.676	0.001	0	12	20.024	0.320756
23	2.654	21.038	37.825	11.59	0.088	0.028	0.951	25.34	0	0.001	99.514		0.314	1.965	2.998	0.984	0.005	0.002	0.064	1.68	0	0	12	20.013	0.32039
24	2.573	20.943	37.968	11.637	0.08	0	0.691	25.571	0.011	0.002	99.476		0.304	1.957	3.01	0.989	0.005	0	0.046	1.695	0.001	0	12	20.007	0.323852
25	2.752	21.061	37.591	11.359	0.015	0	0.442	25.818	0	0	99.038		0.327	1.977	2.994	0.969	0.001	0	0.03	1.72	0	0	12	20.017	0.315428
26	2.895	21.293	38.085	11.173	0.157	0	0.435	25.982	0.013	0	100.033		0.34	1.975	2.998	0.942	0.009	0	0.029	1.71	0.001	0	12	20.006	0.309666
27	2.792	20.986	37.736	11.429	0.127	0.03	0.346	26.028	0.016	0	99.49		0.33	1.962	2.993	0.971	0.008	0.002	0.023	1.727	0.002	0	12	20.018	0.314102
28	3.167	21.254	37.991	10.095	0	0.018	0.654	26.722	0	0	99.9		0.373	1.977	2.999	0.854	0	0.001	0.044	1.764	0	0	12	20.012	0.279553
29	3.118	21.528	37.987	11.162	0.079	0	0.221	25.984	0	0.04	100.118		0.365	1.994	2.985	0.94	0.005	0	0.015	1.708	0	0.006	12	20.017	0.307808
30	3.378	21.186	37.719	10.328	0	0	0.11	26.383	0.02	0.02	99.144		0.4	1.982	2.994	0.878	0	0	0.007	1.751	0.002	0.003	12	20.018	0.287166
Sample 155899 - grain 2
SIMS SPOT	MgO	Al2O3	SiO2	CaO	TiO2	Cr2O3	MnO	FeO	K2O	Na2O	Total		Mg	Al	Si	Ca	Ti	Cr	Mn	Fe	K	Na	O	Total
1	4.512	21.496	38.279	9.521	0.119	0.007	0.601	25.592	0.003	0	100.131		0.526	1.979	2.991	0.797	0.007	0	0.04	1.672	0	0	12	20.012	0.260069
2	3.943	21.249	38.049	11.396	0.083	0.038	0.222	24.603	0.018	0	99.602		0.462	1.968	2.99	0.96	0.005	0.002	0.015	1.617	0.002	0	12	20.021	0.310086
3	3.058	20.997	38.101	11.635	0.117	0	0.434	25.236	0	0.016	99.595		0.36	1.953	3.008	0.984	0.007	0	0.029	1.666	0	0.003	12	20.01	0.321288
4	3.084	21.297	37.685	11.742	0.139	0.034	0.644	24.831	0	0.01	99.465		0.363	1.985	2.98	0.995	0.008	0.002	0.043	1.642	0	0.002	12	20.019	0.322255
5	3.422	21.21	37.897	11.735	0.173	0	0.749	24.149	0	0.02	99.355		0.403	1.973	2.99	0.992	0.01	0	0.05	1.594	0	0.003	12	20.015	0.322791
6	3.503	21.357	38.028	11.842	0.094	0.011	0.645	24.174	0.009	0.01	99.673		0.411	1.979	2.989	0.997	0.006	0.001	0.043	1.589	0.001	0.002	12	20.017	0.324602
7	4.048	20.949	37.525	10.395	0.168	0	0.855	25.025	0.011	0	98.976		0.479	1.96	2.979	0.884	0.01	0	0.057	1.661	0.001	0	12	20.032	0.281014
8	4.095	21.175	37.207	9.218	0.026	0.06	1.136	25.915	0	0	98.833		0.487	1.989	2.965	0.787	0.002	0.004	0.077	1.727	0	0	12	20.037	0.250699
9	3.973	20.915	37.762	10.245	0.008	0.016	1.129	24.893	0.01	0	98.952		0.47	1.956	2.997	0.871	0	0.001	0.076	1.652	0.001	0	12	20.025	0.280138
10	4.139	21.295	37.258	8.244	0	0.068	1.309	26.787	0.021	0	99.122		0.491	1.998	2.965	0.703	0	0.004	0.088	1.783	0.002	0	12	20.035	0.225339
11	4.006	21.312	37.422	9.315	0.454	0.033	1.536	25.475	0	0	99.553		0.472	1.986	2.958	0.789	0.027	0.002	0.103	1.684	0	0	12	20.021	0.252612
12	3.985	20.984	37.27	7.254	0.057	0	1.756	27.675	0	0	98.982		0.475	1.978	2.98	0.621	0.003	0	0.119	1.851	0	0	12	20.028	0.199622
13	4.122	21.195	37.235	7.494	0.058	0	1.87	27.264	0	0	99.238		0.49	1.991	2.967	0.64	0.003	0	0.126	1.817	0	0	12	20.034	0.204545
14	4.03	20.952	37.491	8.8	0	0.005	2.01	25.847	0.01	0.003	99.15		0.478	1.965	2.983	0.75	0	0	0.135	1.72	0.001	0.001	12	20.035	0.239212
15	4.259	21.301	37.778	9.969	0.13	0.008	1.473	24.146	0	0	99.064		0.502	1.983	2.985	0.844	0.008	0	0.099	1.595	0	0	12	20.016	0.274363
16	3.836	21.337	37.932	10.453	0.02	0.047	1.469	24.346	0	0.007	99.446		0.451	1.983	2.991	0.883	0.001	0.003	0.098	1.605	0	0.001	12	20.016	0.287967
17	3.633	20.885	37.895	11.148	0.106	0	1.295	23.767	0	0	98.73		0.43	1.953	3.007	0.948	0.006	0	0.087	1.577	0	0	12	20.01	0.309029
18	4.167	21.072	38.08	9.304	0.064	0.052	1.565	25.274	0.015	0	99.592		0.49	1.958	3.002	0.786	0.004	0.003	0.104	1.666	0.001	0	12	20.015	0.255264
19	3.973	21.264	38.381	9.801	0.072	0	1.618	25.065	0	0.03	100.204		0.464	1.962	3.005	0.822	0.004	0	0.107	1.641	0	0.005	12	20.011	0.269187
20	3.992	21.257	38.406	9.036	0.06	0	1.725	25.58	0.006	0	100.062		0.467	1.965	3.013	0.759	0.004	0	0.115	1.678	0.001	0	12	20.001	0.250983
21	4.137	20.936	37.837	8.224	0.047	0.012	1.655	26.622	0.003	0	99.473		0.489	1.955	2.999	0.698	0.003	0.001	0.111	1.764	0	0	12	20.021	0.22521
22	3.944	21.019	37.358	9.122	0	0.04	1.554	25.592	0	0	98.629		0.469	1.978	2.983	0.78	0	0.003	0.105	1.709	0	0	12	20.027	0.25104
23	3.678	21.037	37.562	10.609	0.134	0	1.359	24.564	0.001	0	98.945		0.436	1.97	2.984	0.903	0.008	0	0.091	1.632	0	0	12	20.023	0.29031
24	2.756	21.283	37.508	11.571	0.093	0.016	1.182	24.844	0.006	0.005	99.263		0.326	1.992	2.979	0.985	0.006	0.001	0.08	1.65	0.001	0.001	12	20.02	0.319864
25	2.619	20.938	37.427	11.756	0.129	0.037	0.628	25.506	0	0.011	99.051		0.311	1.968	2.985	1.004	0.008	0.002	0.042	1.701	0	0.002	12	20.023	0.323059
26	2.839	21.258	37.898	11.36	0.025	0	0.265	26.075	0.001	0	99.72		0.334	1.98	2.995	0.962	0.002	0	0.018	1.723	0	0	12	20.014	0.314273
27	3.151	21.363	37.94	10.981	0.232	0.046	0.109	26.248	0	0.029	100.099		0.369	1.98	2.984	0.925	0.014	0.003	0.007	1.726	0	0.004	12	20.013	0.301491
28	3.485	21.37	38.106	10.332	0	0.032	0.068	26.175	0	0.013	99.58		0.409	1.985	3.003	0.873	0	0.002	0.005	1.725	0	0.002	12	20.004	0.289002
29	4.004	21.388	38.351	9.886	0.165	0.005	0.083	26.093	0.004	0	99.978		0.468	1.974	3.004	0.83	0.01	0	0.005	1.709	0	0	12	20	0.274066
30	4.084	21.425	38.637	9.97	0.021	0	0.421	25.423	0	0	99.981		0.476	1.973	3.019	0.835	0.001	0	0.028	1.661	0	0	12	19.993	0.278092
Sample 214208 - grain 1
SIMS SPOT	MgO	Al2O3	SiO2	CaO	TiO2	Cr2O3	MnO	FeO	K2O	Na2O	Total		Mg	Al	Si	Ca	Ti	Cr	Mn	Fe	K	Na	O	Total
1	3.714	20.936	37.784	10.692	0	0	0.144	25.285	0.019	0.007	98.581		0.44	1.963	3.005	0.911	0	0	0.01	1.682	0.002	0.001	12	20.015	0.29745
2	3.369	21.123	37.84	11.352	0.278	0.03	0.112	25.286	0.004	0.016	99.41		0.397	1.966	2.989	0.961	0.016	0.002	0.007	1.67	0	0.002	12	20.012	0.312027
3	3.29	21.176	38.07	11.641	0.202	0.067	0.222	25.074	0	0	99.743		0.386	1.964	2.996	0.981	0.012	0.004	0.015	1.65	0	0	12	20.008	0.319723
4	3.223	20.947	38.107	11.731	0.123	0.027	0.25	24.876	0.003	0.013	99.301		0.38	1.951	3.011	0.993	0.007	0.002	0.017	1.644	0	0.002	12	20.007	0.325052
5	3.111	20.868	38.176	11.604	0.031	0	0.296	25.087	0	0	99.173		0.367	1.947	3.022	0.984	0.002	0	0.02	1.661	0	0	12	20.003	0.323822
6	2.801	21.12	38.391	11.803	0.394	0	0.498	24.918	0.003	0.021	99.95		0.328	1.955	3.015	0.993	0.023	0	0.033	1.636	0	0.003	12	19.987	0.328164
7	2.827	20.861	38.109	11.859	0.171	0.058	0.487	24.962	0	0.017	99.351		0.333	1.945	3.016	1.005	0.01	0.004	0.033	1.652	0	0.003	12	20.001	0.33023
8	2.495	21.238	37.797	11.57	0.072	0.01	1.043	25.232	0.004	0	99.462		0.295	1.984	2.997	0.983	0.004	0.001	0.07	1.673	0	0	12	20.007	0.323483
9	2.731	21.286	38.009	11.828	0.149	0.02	0.92	24.81	0.019	0	99.773		0.321	1.978	2.997	0.999	0.009	0.001	0.061	1.636	0.002	0	12	20.005	0.328795
10	2.702	20.936	37.996	11.338	0	0.029	1.07	25.281	0.025	0	99.377		0.32	1.957	3.014	0.964	0	0.002	0.072	1.677	0.003	0	12	20.008	0.316502
11	2.475	20.791	37.619	10.963	0	0.013	1.532	25.436	0	0	98.828		0.295	1.96	3.009	0.94	0	0.001	0.104	1.702	0	0	12	20.01	0.307271
12	2.428	20.809	38.022	10.379	0.188	0.023	2.462	25.148	0	0.015	99.474		0.288	1.949	3.021	0.884	0.011	0.001	0.166	1.671	0	0.002	12	19.993	0.291861
13	2.302	21.211	38.083	10.321	0.316	0.038	2.76	25.052	0.002	0.012	100.098		0.271	1.974	3.007	0.873	0.019	0.002	0.185	1.654	0	0.002	12	19.987	0.289626
14	2.226	20.91	38.201	10.72	0	0.038	3.047	24.63	0	0	99.772		0.263	1.953	3.028	0.91	0	0.002	0.205	1.633	0	0	12	19.994	0.30204
15	2.15	20.952	38.137	10.921	0.057	0.026	3.26	24.269	0	0	99.771		0.254	1.957	3.023	0.927	0.003	0.002	0.219	1.609	0	0	12	19.994	0.30744
16	2.14	20.972	38.574	11.183	0.233	0.076	3.342	24.133	0.029	0	100.683		0.25	1.94	3.028	0.941	0.014	0.005	0.222	1.584	0.003	0	12	19.987	0.310858
17	2.067	20.975	38.145	11.211	0.078	0.082	3.465	23.677	0.003	0	99.703		0.244	1.959	3.023	0.952	0.005	0.005	0.233	1.569	0	0	12	19.99	0.315988
18	2.121	20.928	37.925	10.854	0.036	0.036	3.425	23.954	0.008	0	99.287		0.252	1.964	3.02	0.926	0.002	0.002	0.231	1.595	0.001	0	12	19.994	0.30759
19	2.12	21.15	37.927	10.854	0.144	0.023	3.394	24.445	0	0.021	100.078		0.25	1.973	3.002	0.92	0.009	0.001	0.228	1.618	0	0.003	12	20.004	0.303341
20	2.178	20.839	37.479	10.827	0.223	0.035	3.382	24.271	0	0	99.235		0.259	1.962	2.995	0.927	0.013	0.002	0.229	1.622	0	0	12	20.01	0.301306
21	2.173	21.071	37.574	11.043	0.282	0.036	2.877	24.375	0.004	0	99.434		0.258	1.977	2.991	0.942	0.017	0.002	0.194	1.623	0	0	12	20.003	0.308825
22	2.302	21.12	38.129	10.887	0.128	0.002	2.61	24.811	0.004	0.026	100.019		0.271	1.967	3.013	0.922	0.008	0	0.175	1.639	0	0.004	12	19.999	0.305309
23	2.362	20.75	37.678	10.779	0	0.011	1.896	25.545	0	0.004	99.024		0.282	1.955	3.012	0.923	0	0.001	0.128	1.708	0	0.001	12	20.01	0.301955
24	2.456	20.739	37.895	11.31	0.044	0	1.487	24.966	0.01	0	98.907		0.292	1.95	3.023	0.967	0.003	0	0.1	1.665	0.001	0	12	20	0.31915
25	2.553	20.963	38.261	12.187	0.064	0.081	0.734	24.71	0	0.009	99.561		0.301	1.951	3.022	1.031	0.004	0.005	0.049	1.632	0	0.001	12	19.997	0.340762
26	3.402	21.08	38.528	11.531	0.28	0.051	0.331	24.941	0	0	100.143		0.397	1.944	3.015	0.967	0.016	0.003	0.022	1.632	0	0	12	19.995	0.317183
27	3.37	21.164	38.325	11.492	0.17	0.029	0.216	24.853	0	0	99.619		0.395	1.961	3.013	0.968	0.01	0.002	0.014	1.634	0	0	12	19.996	0.319531
28	3.83	21.089	38.41	11.025	0.061	0.007	0.128	25.043	0.002	0	99.596		0.448	1.952	3.017	0.928	0.004	0	0.009	1.645	0	0	12	20.003	0.305094
29	4.102	21.168	38.945	10.675	0.076	0.042	0.114	25.125	0.02	0.015	100.281		0.476	1.942	3.031	0.89	0.004	0.003	0.007	1.636	0.002	0.002	12	19.994	0.29479
30	4.162	21.163	38.771	8.83	0.052	0	0.555	26.617	0.016	0.018	100.183		0.485	1.95	3.032	0.74	0.003	0	0.037	1.741	0.002	0.003	12	19.992	0.246018
31	3.723	21.159	37.88	10.461	0.208	0.044	0.065	25.726	0.026	0.014	99.306		0.439	1.97	2.993	0.886	0.012	0.003	0.004	1.7	0.003	0.002	12	20.011	0.289094
32	2.214	20.903	38.086	10.788	0.264	0.055	3.521	23.921	0	0.002	99.753		0.262	1.952	3.018	0.916	0.016	0.003	0.236	1.585	0	0	12	19.989	0.30246
Sample 214208 - grain 1b
SIMS SPOT	MgO	Al2O3	SiO2	CaO	TiO2	Cr2O3	MnO	FeO	K2O	Na2O	Total		Mg	Al	Si	Ca	Ti	Cr	Mn	Fe	K	Na	O	Total
1	3.298	20.925	38.134	11.242	0.099	0	0.157	25.508	0.01	0.013	99.387		0.389	1.949	3.013	0.952	0.006	0	0.011	1.686	0.001	0.002	12	20.008	0.311547
2	2.181	21.358	38.456	10.739	0.024	0	2.81	24.757	0.002	0	100.327		0.256	1.98	3.025	0.905	0.001	0	0.187	1.629	0	0	12	19.984	0.303839
3	2.134	21.041	37.401	10.805	0.207	0.011	3.029	24.865	0.003	0.04	99.537		0.254	1.978	2.982	0.923	0.012	0.001	0.205	1.658	0	0.006	12	20.019	0.299488
4	2.491	21.062	38.387	11.991	0.291	0	0.9	24.87	0	0	99.992		0.292	1.952	3.019	1.01	0.017	0	0.06	1.636	0	0	12	19.987	0.334064
Sample 214208 - grain 3
SIMS SPOT	MgO	Al2O3	SiO2	CaO	TiO2	Cr2O3	MnO	FeO	K2O	Na2O	Total		Mg	Al	Si	Ca	Ti	Cr	Mn	Fe	K	Na	O	Total
1	3.649	21.23	38.232	10.8	0.342	0.007	0.501	24.852	0	0	99.612		0.427	1.966	3.004	0.909	0.02	0	0.033	1.633	0	0	12	19.993	0.299621
2	2.87	20.979	37.241	11.268	0	0.015	0.368	25.736	0	0	98.475		0.343	1.981	2.984	0.967	0	0.001	0.025	1.724	0	0	12	20.025	0.312111
3	2.352	20.865	37.273	10.659	0.005	0.02	2.05	25.381	0	0.004	98.61		0.282	1.976	2.995	0.918	0	0.001	0.14	1.705	0	0.001	12	20.017	0.298701
4	2.289	20.885	37.465	10.141	0	0.001	3.688	24.466	0.016	0.013	98.964		0.274	1.973	3.002	0.871	0	0	0.25	1.64	0.002	0.002	12	20.013	0.285398
5	2.276	21.074	37.56	10.686	0	0.042	3.417	24.202	0.004	0.023	99.284		0.271	1.981	2.996	0.913	0	0.003	0.231	1.615	0	0.004	12	20.014	0.299424
6	2.488	20.738	37.575	10.463	0.023	0.005	1.938	25.61	0.018	0	98.857		0.297	1.957	3.009	0.898	0.001	0	0.131	1.715	0.002	0	12	20.012	0.293323
7	2.703	20.991	37.766	11.483	0	0	0.582	25.482	0	0	99.007		0.321	1.969	3.006	0.979	0	0	0.039	1.696	0	0	12	20.01	0.320972
8	3.769	20.989	37.31	10.156	0.215	0.043	0.471	25.667	0	0	98.62		0.448	1.973	2.976	0.868	0.013	0.003	0.032	1.712	0	0	12	20.024	0.278172
Sample 214208 - grain 2
SIMS SPOT	MgO	Al2O3	SiO2	CaO	TiO2	Cr2O3	MnO	FeO	K2O	Na2O	Total		Mg	Al	Si	Ca	Ti	Cr	Mn	Fe	K	Na	O	Total
1	4.05	21.099	37.718	10.48	0.048	0.017	0.195	24.978	0.001	0	98.586		0.479	1.974	2.994	0.891	0.003	0.001	0.013	1.658	0	0	12	20.015	0.290234
2	3.413	20.966	37.495	11.19	0	0.019	0.161	25.033	0	0.038	98.316		0.406	1.973	2.994	0.957	0	0.001	0.011	1.672	0	0.006	12	20.021	0.311341
3	2.579	21.121	37.926	12.13	0.201	0.022	0.67	24.587	0	0	99.236		0.305	1.972	3.004	1.029	0.012	0.001	0.045	1.629	0	0	12	19.997	0.339984
4	2.444	20.829	37.717	11.558	0.19	0	1.26	24.914	0	0	98.913		0.291	1.958	3.008	0.988	0.011	0	0.085	1.662	0	0	12	20.002	0.32428
5	2.597	20.916	37.056	10.885	0.259	0	2.014	24.744	0	0	98.472		0.311	1.98	2.976	0.937	0.016	0	0.137	1.662	0	0	12	20.018	0.302323
6	2.24	21.346	38.254	10.893	0.017	0.027	3.248	24.166	0.008	0	100.197		0.263	1.983	3.015	0.92	0.001	0.002	0.217	1.593	0.001	0	12	19.993	0.30696
7	2.348	21.033	38.2	10.78	0	0.005	3.194	23.913	0.018	0.018	99.51		0.278	1.965	3.028	0.916	0	0	0.214	1.585	0.002	0.003	12	19.991	0.30588
8	2.375	20.998	37.938	10.813	0	0.039	3.119	24.158	0.011	0.013	99.466		0.281	1.966	3.014	0.921	0	0.002	0.21	1.605	0.001	0.002	12	20.003	0.304609
9	2.209	20.986	37.796	11.221	0.036	0	3.287	23.901	0.005	0.012	99.454		0.262	1.967	3.007	0.956	0.002	0	0.221	1.59	0.001	0.002	12	20.009	0.314153
10	2.229	20.977	38.778	10.889	0.021	0	2.963	24.268	0.01	0	100.135		0.262	1.946	3.052	0.918	0.001	0	0.198	1.597	0.001	0	12	19.974	0.308491
11	2.451	20.917	38.475	10.715	0	0.011	2.558	24.888	0	0.013	100.029		0.288	1.945	3.036	0.906	0	0.001	0.171	1.642	0	0.002	12	19.992	0.301104
12	2.691	21.068	38.42	11.094	0.374	0.059	1.423	25.237	0	0	100.365		0.315	1.948	3.015	0.933	0.022	0.004	0.095	1.656	0	0	12	19.987	0.307062
13	3.026	21.227	38.347	11.921	0.086	0	0.432	24.816	0	0.012	99.868		0.354	1.965	3.012	1.003	0.005	0	0.029	1.63	0	0.002	12	20.001	0.331733
14	3.063	20.868	38.1	11.942	0.097	0	0.392	24.61	0	0	99.072		0.362	1.948	3.018	1.013	0.006	0	0.026	1.63	0	0	12	20.003	0.332824
15	3.393	20.987	38.162	10.706	0.025	0	0.154	25.728	0.002	0.018	99.176		0.4	1.957	3.02	0.908	0.002	0	0.01	1.702	0	0.003	12	20.002	0.300244
16	3.971	21.191	38.466	9.901	0.018	0.007	0.117	25.906	0	0.005	99.583		0.465	1.962	3.022	0.834	0.001	0	0.008	1.702	0	0.001	12	19.996	0.276824
