# Supplementary material for: Greenstone burial–exhumation cycles at the late Archean transition to plate tectonics
Source: Nat Commun. 2022 Dec 22;13:7893. doi: 10.1038/s41467-022-35208-2 (PMC9780361; doi:10.1038/s41467-022-35208-2)
Supplement: Supplementary file 2 — Description of Additional Supplementary Files [file 41467_2022_35208_MOESM2_ESM.zip › supplementary datasets/Supplementary Dataset 8-trace element analyses of garnet.xls]

## Sheet: Table S3
Table S8. LA-ICP-MS trace element analyses of garnet
Secondary referece material (NIST612)
Sample	Sc_ppm_m45	Sc_ppm_m45_Int2SE	Ti_ppm_m47	Ti_ppm_m47_Int2SE	V_ppm_m51	V_ppm_m51_Int2SE	Cr_ppm_m52	Cr_ppm_m52_Int2SE	Co_ppm_m59	Co_ppm_m59_Int2SE	Zn_ppm_m66	Zn_ppm_m66_Int2SE	Y_ppm_m89	Y_ppm_m89_Int2SE	Zr_ppm_m90	Zr_ppm_m90_Int2SE	La_ppm_m139	La_ppm_m139_Int2SE	Ce_ppm_m140	Ce_ppm_m140_Int2SE	Pr_ppm_m141	Pr_ppm_m141_Int2SE	Nd_ppm_m146	Nd_ppm_m146_Int2SE	Sm_ppm_m147	Sm_ppm_m147_Int2SE	Eu_ppm_m153	Eu_ppm_m153_Int2SE	Gd_ppm_m157	Gd_ppm_m157_Int2SE	Tb_ppm_m159	Tb_ppm_m159_Int2SE	Dy_ppm_m163	Dy_ppm_m163_Int2SE	Ho_ppm_m165	Ho_ppm_m165_Int2SE	Er_ppm_m166	Er_ppm_m166_Int2SE	Tm_ppm_m169	Tm_ppm_m169_Int2SE	Yb_ppm_m172	Yb_ppm_m172_Int2SE	Lu_ppm_m175	Lu_ppm_m175_Int2SE
NIST612-1	39.9	1.8	42.6	4.5	38.3	1.9	35.8	2.4	35.4	1.6	40	2.6	39.7	1.4	40.6	1.5	36	1.5	39.7	1.6	37.9	1.5	36.2	1.5	37.9	2	35.6	1.1	39.6	1.7	38.2	1.2	38	1.5	38.7	1.4	39.1	1.6	37.5	1.3	39.4	1.3	38.3	1.3
NIST612-2	39	1.3	42.5	5.2	37.6	1.5	34.9	2.3	33.7	1.2	35.9	2.1	38.7	1.4	39	1.4	34.7	1	37.2	1.6	36.9	1.4	35.2	0.92	36.3	1.8	34.7	1.4	36.2	1.6	37.6	1.2	34.9	1.3	38	0.98	38.1	1.3	36	1.4	37.6	1.4	35.7	1.2
NIST612-3	39.4	1.7	37.3	4.5	36.6	1.5	35.4	2.1	34.4	1.5	35.4	1.7	38	1.5	38.1	1.2	36	1.3	37.3	1.3	36.9	1.3	34.4	1.5	38.2	1.9	35.2	1.2	37.9	1.3	37.2	1	36	1.3	37.9	1.1	37.6	1.3	37.2	1.2	38.4	1.7	34.9	1.2
NIST612-4	40.2	2.1	39.4	2.9	38.3	1.5	33.6	1.8	35.1	1.4	36.4	2.3	39	1.5	38.8	1.7	37.4	1.4	39.1	1.3	37.8	1.4	35.7	1.8	38	1.5	35.7	1.2	38.9	1.6	37.1	1.1	36.6	1.2	37.8	1.1	39.6	1.1	37.4	1.2	37.8	1.5	37.3	1
NIST612-5	40	1.5	41.9	4.4	37.4	1.8	35.5	2	34.3	1.2	37.9	2.4	38.5	1.6	37.9	1.6	36	1.3	39.3	1.5	37.4	1.1	34.8	1.5	38.9	1.6	35.1	1.1	37.1	2	35.9	1	35.3	1.5	37.1	1.1	38.1	1.1	37.5	1.1	37.5	1.4	36.1	1.2
NIST612-6	40.7	1.9	38.5	5	38.6	2	35.9	2.4	35.1	1.1	37.8	2.1	39.4	1.1	38.7	1.6	36.2	1.3	39.4	1.3	38.2	1.1	34.8	1.8	37.6	1.8	35.4	1.5	38.9	1.8	36.74	0.93	36.2	1.5	37.7	1.1	39.9	1.3	37.8	1.1	39	1.5	36.4	1.1
NIST612-7	38.5	1.3	42.1	5	37.1	1.6	34.8	1.8	34.8	1.5	37.3	2.4	39	1.2	39.1	1.6	35.5	1.2	37.9	1.5	38.3	1.3	33.5	1.4	37.9	2	35.3	1.1	38.5	1.6	36.9	1.1	35.5	1.4	37.6	1.1	38.7	1.1	36.8	1.1	38.9	1.2	36.5	1.1
NIST612-8	39.1	1.7	40.7	4.9	39.6	1.6	36.9	2.1	35.8	1.9	36.3	2	39.1	1.4	38.1	1.2	35.9	1.3	39	1.1	37	1.1	36	1.5	37.7	1.9	35.2	1.3	38.1	1.4	36.4	1.2	35.4	1.3	37.3	1.4	39.3	1.5	36.4	1.4	38.4	1.6	36.7	1.1
NIST612-9	41.3	1.3	34.4	4.4	39	1.5	35.5	2.5	35.6	1.6	39.6	2.2	40.1	1.4	39.6	1.4	36	1.1	38.2	1.2	37.3	1.2	35.4	1.7	38.3	1.7	35.67	0.69	37.8	1.6	36.72	0.84	35.4	1.4	37.7	1.1	37.9	1.3	37.5	1.2	38.2	1.4	37.3	1.1
NIST612-10	38.5	1.7	43.8	5.6	39.8	2.4	37.5	2	35.6	1.7	37.8	2.9	41	1.3	39.3	1.3	36.7	1.4	39.1	1.3	38.2	1.2	35.7	1.6	36.1	1.4	35.3	1.4	38.6	1.7	36.8	1.2	36.1	1.6	37.9	1.2	38.5	1.4	36.8	1.1	37.8	1.6	36.7	1.2
NIST612-11	37.8	2.2	38.3	5.2	36.86	0.93	38.8	2.4	35.5	1.5	38.4	2.9	39.5	1.1	37.7	1.1	35.62	0.89	37.6	1.1	36.5	1.3	34.9	1.5	36.3	1.6	33.8	1.1	37.6	1.3	36	1	34.6	1.3	37	1	37.79	0.98	36.04	0.98	37.7	1.4	35.5	1.1
NIST612-12	42.3	1.9	38.5	4.4	38.4	2.1	37.2	1.7	34.3	1.4	37.9	1.8	39.1	1.5	39.7	1.8	37	1.3	39.5	1.5	38	1.1	35.7	1.4	37.3	1.4	36.2	1.3	39.2	1.7	37.38	0.98	36.2	1.6	39.1	1.3	38.4	1.4	38.1	1.3	39.6	1.5	37.21	0.98
NIST612-13	39.8	1.5	37.7	4.8	39.2	1.8	37.3	2.2	35.4	1.6	38.1	2.4	38.7	1.3	38.1	1.4	35.7	1.4	38.1	1.5	37.8	1.2	34.5	1.2	37.2	1.7	34.7	1.1	37.6	1.6	37.54	0.93	36.53	0.98	38.7	1.1	38.3	1.1	36.5	1.3	38.5	1.5	37.4	1.2
NIST612-14	39.1	2.1	40.4	5.5	37.6	1.9	35	1.9	33.7	1.5	35.6	2.6	37.9	1.5	36.7	1.2	34.4	1.4	36	1.4	36.6	1.3	34.6	1.9	37.1	1.6	34.4	1.3	37	1.9	36	1.5	35.1	1.6	37.7	1.5	36.7	1.5	35	1.1	38.3	1.6	35.1	1.2
NIST612-15	37.8	1.5	44	4.7	37.6	1	36.2	2.2	34.8	1.1	36.7	2.1	38.4	1.3	38.4	1.3	35.3	1.2	37.9	1.3	36.6	1.2	35.4	1.3	37	1.7	34.7	1.1	38.6	1.6	36.1	1	35.1	1.2	36.5	1.1	38	1.3	36.2	1	37	1.3	36.5	0.99
NIST612-16	39.7	1.3	37.8	3.9	38.1	1.4	35.7	1.7	33.7	1.2	36.4	2.2	38.4	1.4	37.8	1.1	34.5	1.4	37.7	1.4	35.3	1.1	34.4	1.3	34.8	1.9	34.8	1.4	38.1	1.5	34.38	0.85	36.5	1.3	36.3	1.1	37.1	1.1	34.7	1	36.1	1.5	35.8	1.1
NIST612-17	41.6	1.7	37.8	4.1	38.8	1.8	36.7	2	34.7	1.7	36.1	2.5	39.1	1.4	39	1.3	35.9	1.1	37.5	1.1	37	1.5	33.9	1.5	37.7	1.7	34.8	1.1	37.3	1.4	36.34	0.96	35.1	1.2	37.8	1	38.2	1.3	36.5	1	39	1.3	36.9	1.2
NIST612-18	38.8	1.7	45.1	6.2	38.9	1.4	36.7	2.4	35.6	1.7	36.3	2.1	38.9	1.5	38.1	1.6	35.8	1.2	37.7	1.1	38.7	1.3	34.8	1.2	38.1	1.5	36.8	1.4	37.2	1.8	37.3	1.2	36.5	1.3	39	1.2	38.1	1.3	37	1	38.2	1.7	36.4	1.1
NIST612-19	39.8	2	40.3	5.3	38	1.8	35.2	3.1	34.7	1.8	36	2.5	36.6	1.3	37.7	1.6	35.8	1.6	36.5	1.8	38.2	1.7	35.1	1.9	36.7	1.7	34.4	1.4	37	1.9	35.9	1.2	34.9	1.3	37.3	1.4	37.3	1.6	35.8	1.4	37.4	1.3	35.6	1.1
NIST612-20	38.5	1.7	39.6	4.9	38.7	2	34.6	2.6	34.3	1.5	39	1.8	38.7	1.6	38.3	1.8	36.2	1.6	38	1.5	36.9	1.2	34.5	1.5	37	1.8	35.7	1.3	39.5	1.8	38.1	1.6	36.6	1.5	38	1.4	39.8	1.9	37.4	1.4	39.1	1.8	36.6	1
NIST612-21	39.5	1.7	40.5	4.4	37.8	1.5	35	2.7	34.2	1.5	36.4	1.9	36.8	1.1	37.8	1.4	34.7	1.1	36.6	1.2	36.7	1.2	35.2	1.6	36.7	2	33.9	1.2	36.5	1.7	34.85	0.97	34	1.4	36.5	1.1	37	1.1	36	1	36.8	1.6	35.8	1.1
Average	39.5857	39.9	40.1524	44	38.2029	38.8	35.9143	36.4	34.7952	35.5	37.2048	39.1	38.7905	38.3	38.5	37.9	35.7771	36	38.0619	38.4	37.3429	37.9	34.9857	35.5	37.2762	37.7	35.1129	35.6	37.9619	37.3	36.6405	37.6	35.7395	35.5	37.6952	38.3	38.2614	38	36.6733	36.8	38.1286	39.2	36.4148	37
2SD	2.35566		5.28228		1.73063		2.4044		1.35864		2.63551		1.96357		1.74585		1.53306		2.10378		1.6341		1.36277		1.85785		1.43885		1.93026		1.9277		1.81307		1.54593		1.7966		1.78609		1.78454		1.67699
Reference values from Jochum et al. (2011)
Sample 214208																																													Yb/Er	Yb/Dy
214208_Grain2-1	52.9	2.8	496	25	95.6	3.3	56	3.8	46.9	2.7	47.3	3.9	21.5	1.1	3.59	0.46	0.059	0.038	0.093	0.056	b.d.	b.d.	b.d.	b.d.	b.d.	b.d.	0.064	0.033	0.53	0.19	0.259	0.045	3.6	0.28	0.772	0.081	1.67	0.22	0.138	0.029	0.92	0.21	0.095	0.026	0.550898	0.255556
214208_Grain2-2	72.8	3.7	337	30	82.6	4.7	17.9	2.8	41.5	2	42.4	3.1	27.4	1.1	2.4	0.43	0.038	0.035	0.087	0.059	b.d.	b.d.	0.109	0.083	b.d.	b.d.	0.129	0.049	1.38	0.33	0.656	0.088	5.04	0.41	0.968	0.072	2.14	0.21	0.235	0.047	1.08	0.15	0.1	0.026	0.504673	0.214286
214208_Grain2-3	38.8	2.1	678	23	122.3	4.4	55.5	4.6	40.2	2.1	46.7	4.1	39.7	1.3	5.2	1.1	0.094	0.04	0.288	0.07	b.d.	b.d.	0.158	0.097	b.d.	b.d.	0.173	0.061	1.85	0.35	0.859	0.09	7.32	0.51	1.46	0.14	3.4	0.36	0.333	0.058	1.53	0.28	0.162	0.033	0.45	0.209016
214208_Grain2-4	37.7	3.6	736	35	118.9	5.4	63.1	3.1	38.2	2.1	41.5	3.3	43.4	2.4	3.35	0.4	0.026	0.022	0.101	0.051	b.d.	b.d.	0.115	0.089	b.d.	b.d.	0.145	0.047	1.91	0.39	0.855	0.074	8.37	0.61	1.57	0.11	4.07	0.37	0.359	0.059	1.32	0.27	0.18	0.037	0.324324	0.157706
214208_Grain2-5	38	2.3	678	75	81.5	3.7	42.1	3.7	30.4	1.9	36.2	3.2	50.8	2.4	3.51	0.95	0.16	0.19	0.63	0.73	0.078	0.033	0.178	0.097	b.d.	b.d.	0.048	0.03	0.43	0.15	0.213	0.053	3.93	0.55	1.72	0.15	7.53	0.41	0.955	0.083	4.59	0.54	0.546	0.077	0.609562	1.16794
214208_Grain2-6	18.5	3	299	23	70.3	3.1	19.4	2.2	27	1.7	36.5	3.3	70.5	4	1.19	0.23	0.131	0.08	0.2	0.12	b.d.	b.d.	0.1	0.11	b.d.	b.d.	b.d.	b.d.	0.49	0.21	0.19	0.043	4.6	0.5	2.21	0.14	13.68	0.79	3.11	0.23	24.6	1.5	3.79	0.3	1.79825	5.34783
214208_Grain2-7	12.5	1.1	359	22	83.7	2.5	122.8	6.2	26.9	1.3	29	3.2	66.3	2.6	2.02	0.28	0.222	0.084	0.47	0.15	0.033	0.021	0.25	0.13	b.d.	b.d.	b.d.	b.d.	0.32	0.13	0.183	0.041	4.28	0.39	2.3	0.18	14.93	0.88	3.34	0.23	27.7	1.6	4.34	0.27	1.85532	6.47196
214208_Grain2-8	9.1	1.2	436	24	77.6	3.5	61.6	5.4	25.9	1.8	31.9	2.4	80.7	4.3	1.68	0.37	0.22	0.16	0.38	0.27	0.045	0.047	0.17	0.12	b.d.	b.d.	b.d.	b.d.	0.34	0.15	0.131	0.036	3.95	0.4	2.54	0.16	19.47	0.82	4.81	0.24	43.3	2.4	6.74	0.4	2.22393	10.962
214208_Grain2-9	19.2	2	318	20	78.9	3	51.4	4.2	31.9	1.8	37.5	2.7	88.4	2.7	1.72	0.24	0.045	0.027	0.099	0.041	b.d.	b.d.	b.d.	b.d.	b.d.	b.d.	b.d.	b.d.	0.148	0.087	0.179	0.04	4.44	0.37	2.98	0.21	21.88	0.91	4.91	0.24	44.5	2.1	6.9	0.33	2.03382	10.0225
214208_Grain2-10	8.35	0.83	348	20	113.4	9.5	56.4	5.5	31	1.7	39.1	2.9	76.9	3.6	1.95	0.28	0.084	0.038	0.137	0.068	b.d.	b.d.	0.126	0.077	b.d.	b.d.	b.d.	b.d.	0.151	0.085	0.18	0.036	4.31	0.36	2.7	0.14	18.25	0.74	4.21	0.24	37.8	1.9	5.66	0.41	2.07123	8.7703
214208_Grain2-11	14.3	1	277	25	78.9	4.4	51.1	5	26.6	1.6	35.6	2.8	80.1	3.9	2.43	0.54	0.202	0.079	0.46	0.15	0.045	0.023	0.24	0.12	b.d.	b.d.	b.d.	b.d.	0.219	0.095	0.178	0.03	4.38	0.4	2.65	0.18	19.32	0.89	4.52	0.26	41.3	2.4	6.25	0.33	2.13768	9.42922
214208_Grain2-12	23.3	1.5	539	29	93.6	3.7	89.3	4.4	31.1	1.8	36.3	2.9	50.9	2.1	2	0.34	0.015	0.018	0.049	0.03	b.d.	b.d.	b.d.	b.d.	b.d.	b.d.	b.d.	b.d.	0.24	0.13	0.221	0.045	4.13	0.31	1.72	0.13	7.09	0.49	0.994	0.084	5.98	0.54	0.822	0.094	0.843441	1.44794
214208_Grain2-13	35.6	2.1	583	24	116.7	4.6	93.4	5.1	31.2	1.9	34.1	3.4	53.5	1.8	2.75	0.31	b.d.	b.d.	0.013	0.015	b.d.	b.d.	b.d.	b.d.	b.d.	b.d.	b.d.	b.d.	0.29	0.13	0.214	0.036	4.03	0.46	1.77	0.13	6.96	0.43	0.959	0.091	5.39	0.48	0.584	0.067	0.774425	1.33747
214208_Grain2-14	38.9	2.4	722	42	109.7	4.5	96.6	4.4	33.6	2	36.5	3	51.7	1.9	3.09	0.3	b.d.	b.d.	b.d.	b.d.	b.d.	b.d.	b.d.	b.d.	b.d.	b.d.	0.098	0.035	1.73	0.35	0.9	0.097	8.9	0.56	2.1	0.14	4.92	0.39	0.476	0.056	2.72	0.27	0.253	0.049	0.552846	0.305618
214208_Grain2-15	57	3.1	737	75	111.5	4.3	50.6	2.7	37.5	2.7	39.3	2.6	29.4	1.5	3.31	0.5	0.008	0.011	0.05	0.029	b.d.	b.d.	b.d.	b.d.	0.13	0.1	0.08	0.036	1.22	0.23	0.436	0.061	4.88	0.47	1.03	0.094	2.88	0.24	0.307	0.051	1.55	0.29	0.168	0.045	0.538194	0.317623
214208_Grain2-16	56.8	3.8	273	23	81.7	4.5	7.1	1.7	44.2	2.5	46.7	5.2	24.6	1.7	1.27	0.15	0.062	0.035	0.22	0.14	b.d.	b.d.	b.d.	b.d.	0.144	0.087	0.13	0.045	0.93	0.22	0.382	0.057	4.21	0.53	0.938	0.094	2.34	0.31	0.236	0.042	1.13	0.26	0.123	0.03	0.482906	0.268409
214208_Grain1-1	41.4	2.7	457	27	95.1	6.1	22.1	4.8	40.2	1.8	42.2	2.6	20	1.2	2.48	0.33	b.d.	b.d.	b.d.	b.d.	b.d.	b.d.	b.d.	b.d.	0.1	0.085	0.071	0.033	0.7	0.22	0.449	0.066	3.77	0.49	0.776	0.072	1.82	0.23	0.132	0.033	0.44	0.15	0.043	0.02	0.241758	0.116711
214208_Grain1-2	38.4	2.2	474	33	97.7	4.6	8.8	2.9	41.6	1.7	42.7	3.5	23.3	1.3	2.07	0.26	b.d.	b.d.	b.d.	b.d.	b.d.	b.d.	b.d.	b.d.	b.d.	b.d.	0.122	0.048	1.03	0.28	0.505	0.074	4.06	0.48	0.81	0.1	1.81	0.18	0.151	0.028	0.52	0.14	0.06	0.02	0.287293	0.128079
214208_Grain1-3	35.1	1.8	582	30	108.4	5.9	68.9	4.9	40.2	1.8	40.8	3	26.5	1.3	2.48	0.43	b.d.	b.d.	b.d.	b.d.	b.d.	b.d.	b.d.	b.d.	0.123	0.085	0.136	0.038	1.53	0.43	0.627	0.081	5.16	0.39	1.01	0.098	2.28	0.22	0.207	0.035	0.7	0.16	0.107	0.027	0.307018	0.135659
214208_Grain1-4	34.9	1.6	609	35	106.8	5	111.1	7	39.7	2	38.1	2.6	29.9	1.4	2.5	0.2	0.03	0.023	0.073	0.033	b.d.	b.d.	b.d.	b.d.	0.116	0.074	0.068	0.028	1.59	0.31	0.748	0.055	6.21	0.37	1.1	0.1	2.49	0.21	0.209	0.034	1.24	0.23	0.113	0.031	0.497992	0.199678
214208_Grain1-5	58.1	2.8	575	35	107.8	5.8	131.1	5.4	40.9	1.9	44.4	2.3	41.7	1.9	2.71	0.26	b.d.	b.d.	b.d.	b.d.	b.d.	b.d.	0.114	0.082	0.19	0.1	0.193	0.058	1.94	0.29	0.797	0.078	8.07	0.53	1.6	0.12	3.67	0.38	0.328	0.055	1.68	0.19	0.167	0.036	0.457766	0.208178
214208_Grain1-6	36.9	2.2	637	25	109.8	5.4	136	11	33.8	2	40.1	3	41.5	2.2	2.3	0.22	b.d.	b.d.	b.d.	b.d.	b.d.	b.d.	b.d.	b.d.	0.119	0.076	0.109	0.032	1.99	0.3	0.857	0.09	8.24	0.56	1.56	0.12	3.54	0.34	0.333	0.04	1.52	0.17	0.124	0.026	0.429379	0.184466
214208_Grain1-7	42.1	2.7	448	27	104.1	4.9	141.7	8.1	33.2	1.6	35.3	2.7	41.1	1.8	3.58	0.28	2.09	0.23	3.81	0.23	0.358	0.049	1.65	0.3	0.37	0.13	0.19	0.056	2.16	0.31	0.914	0.099	8.37	0.7	1.62	0.11	3.41	0.29	0.303	0.044	1.35	0.18	0.121	0.027	0.395894	0.16129
214208_Grain1-8	36.2	1.9	484	33	116.6	5.3	89.2	5.7	29.5	1.7	34.3	2.7	44	1.9	1.98	0.29	0.17	0.051	0.335	0.072	0.036	0.018	0.126	0.076	b.d.	b.d.	0.042	0.022	0.4	0.13	0.268	0.042	5.05	0.42	1.58	0.12	4.89	0.34	0.513	0.062	2.41	0.33	0.287	0.04	0.492843	0.477228
214208_Grain1-9	39.4	2.2	475	32	96.1	5	86.1	4.8	36.8	2	39.7	2.7	47.2	2.3	2.57	0.26	0.106	0.042	0.184	0.07	b.d.	b.d.	b.d.	b.d.	0.2	0.11	0.122	0.046	1.88	0.32	0.845	0.09	8.57	0.81	1.78	0.11	4.33	0.35	0.407	0.064	1.92	0.26	0.242	0.051	0.443418	0.224037
214208_Grain1-10	34	2	399	30	136.2	5.7	45.3	3.2	29.7	1.4	35.6	3	27.6	1.2	1.23	0.2	0.132	0.049	0.161	0.059	0.021	0.013	0.089	0.068	b.d.	b.d.	0.05	0.024	0.3	0.13	0.21	0.03	3.13	0.34	0.944	0.089	2.23	0.22	0.205	0.034	0.69	0.15	0.051	0.019	0.309417	0.220447
214208_Grain1-11	36.4	2	380	28	130.6	4.4	64.7	4.3	29.6	1.3	36.1	2.1	28.1	1.4	1.32	0.2	b.d.	b.d.	b.d.	b.d.	b.d.	b.d.	b.d.	b.d.	b.d.	b.d.	b.d.	b.d.	0.178	0.095	0.211	0.037	3.32	0.3	0.95	0.074	2.58	0.2	0.297	0.046	1.04	0.13	0.087	0.022	0.403101	0.313253
214208_Grain1-12	22	1.3	421	22	104.4	5.2	41.5	3.7	26.9	1.5	31.3	2.5	35.8	1.9	2.19	0.23	b.d.	b.d.	b.d.	b.d.	b.d.	b.d.	b.d.	b.d.	b.d.	b.d.	b.d.	b.d.	0.184	0.085	0.134	0.029	2.73	0.33	1.3	0.12	5.09	0.49	0.85	0.11	5.3	0.64	0.72	0.12	1.04126	1.94139
214208_Grain1-13	26.4	1.5	361	23	85.3	4.9	140	19	27.4	1.5	33.2	2.4	60.3	2.9	1.82	0.2	b.d.	b.d.	b.d.	b.d.	b.d.	b.d.	b.d.	b.d.	b.d.	b.d.	b.d.	b.d.	0.129	0.072	0.142	0.024	3.41	0.39	1.87	0.13	12.04	0.58	2.67	0.19	20.8	1.1	3.22	0.2	1.72757	6.09971
214208_Grain1-14	18.6	1.2	345	20	74.8	4.4	92.9	5.7	25.1	1.2	31.3	2.3	68	2.6	1.67	0.25	b.d.	b.d.	b.d.	b.d.	b.d.	b.d.	b.d.	b.d.	b.d.	b.d.	b.d.	b.d.	0.155	0.08	0.141	0.031	3.88	0.39	2.15	0.14	14.48	0.82	3.37	0.25	26.8	1.2	4.23	0.18	1.85083	6.90722
214208_Grain1-15	16.8	1.1	369	21	80.4	5.1	124.3	9.2	27.3	1.4	30.9	2.8	74.8	3.1	2.14	0.25	b.d.	b.d.	b.d.	b.d.	b.d.	b.d.	b.d.	b.d.	b.d.	b.d.	b.d.	b.d.	0.2	0.11	0.18	0.032	4.13	0.39	2.26	0.18	16.45	0.73	3.35	0.25	27.4	1.4	3.89	0.24	1.66565	6.63438
214208_Grain1-16	14.5	1.3	421	26	89.2	4.3	167	12	26.1	1.5	30.7	2.4	83.4	3.5	1.88	0.3	b.d.	b.d.	b.d.	b.d.	b.d.	b.d.	b.d.	b.d.	b.d.	b.d.	b.d.	b.d.	0.202	0.096	0.142	0.034	4.33	0.48	2.69	0.16	16.85	0.95	3.81	0.29	29	1.8	4	0.22	1.72107	6.69746
214208_Grain1-17	20.2	1.1	449	24	89.5	3.6	281.1	9.1	24.9	1.4	31.2	2	103.3	3.9	1.8	0.21	0.42	0.11	1.26	0.19	0.114	0.024	0.66	0.16	0.131	0.078	b.d.	b.d.	0.34	0.13	0.235	0.035	5.31	0.39	3.13	0.14	20.81	0.77	4.66	0.23	37.4	1.4	4.96	0.25	1.79721	7.04331
214208_Grain1-18	15.2	1.4	412	25	89.1	4.1	343	15	26.1	1.4	31.6	3.1	81.2	3.7	1.63	0.2	0.034	0.024	0.208	0.059	b.d.	b.d.	b.d.	b.d.	b.d.	b.d.	b.d.	b.d.	0.152	0.08	0.133	0.031	4.71	0.41	2.54	0.13	17.4	0.77	3.73	0.23	28.4	1.4	3.71	0.2	1.63218	6.02972
214208_Grain1-19	13.7	1.2	356	19	87.5	3.1	365	16	25	1.5	26.7	2.2	79.9	3.2	1.53	0.19	b.d.	b.d.	0.056	0.028	b.d.	b.d.	b.d.	b.d.	b.d.	b.d.	b.d.	b.d.	0.121	0.08	0.175	0.026	4.35	0.39	2.53	0.18	16.41	0.98	3.28	0.17	26.2	1.3	3.61	0.25	1.59659	6.02299
214208_Grain1-20	14.41	0.93	372	20	77.7	3.5	185.4	9.5	24.4	1.1	27.8	2.7	74.6	2.9	1.81	0.24	0.047	0.024	0.173	0.067	0.025	0.013	0.115	0.06	b.d.	b.d.	b.d.	b.d.	0.104	0.066	0.123	0.026	3.87	0.3	2.46	0.13	16.59	0.78	3.51	0.2	31.5	1.6	4.62	0.24	1.89873	8.13953
214208_Grain1-21	14.2	1.1	402	22	78	4.1	62.5	5.8	23.5	1.4	28.1	2.3	60.3	2.8	1.64	0.19	0.045	0.028	0.21	0.058	b.d.	b.d.	0.135	0.074	b.d.	b.d.	b.d.	b.d.	0.105	0.074	0.133	0.034	3.24	0.31	1.95	0.13	12.5	0.64	2.62	0.15	20.6	1.3	3.05	0.16	1.648	6.35802
214208_Grain1-22	18.9	1.3	311	14	78.6	3.6	38.2	4.3	25.9	1.3	28.9	1.9	63.8	2.3	0.9	0.12	0.025	0.019	0.057	0.032	b.d.	b.d.	b.d.	b.d.	b.d.	b.d.	b.d.	b.d.	0.049	0.047	0.192	0.037	3.59	0.39	1.95	0.073	11.43	0.61	2.33	0.14	17.79	0.92	2.43	0.17	1.55643	4.95543
214208_Grain1-23	28.5	2.4	360	33	93.5	6.9	32.8	3.8	27.1	2.2	30.9	3.2	49.2	2.9	1.38	0.2	0.034	0.028	0.077	0.048	b.d.	b.d.	b.d.	b.d.	b.d.	b.d.	b.d.	b.d.	0.24	0.16	0.186	0.044	3.62	0.36	1.76	0.14	6.35	0.48	0.964	0.079	6.66	0.8	0.75	0.12	1.04882	1.83978
214208_Grain1-24	39.3	2.6	419	26	89.6	3.7	61.6	5	30.8	1.8	35.8	3	56	2.7	2	0.19	0.094	0.038	0.193	0.047	b.d.	b.d.	0.163	0.079	b.d.	b.d.	b.d.	b.d.	0.229	0.095	0.184	0.028	4.84	0.47	1.91	0.15	7.33	0.45	0.918	0.073	5.18	0.58	0.606	0.061	0.706685	1.07025
214208_Grain1-25	86.2	5.8	346	60	131	10	101	14	30.9	5.2	37	8	96.7	9.2	1.49	0.55	b.d.	b.d.	b.d.	b.d.	0.046	0.046	0.34	0.2	0.74	0.47	0.18	0.12	2.58	0.95	1.29	0.37	13.6	3.4	3.71	0.64	11.08	0.92	1.24	0.36	5.8	0.81	0.66	0.14	0.523466	0.426471
214208_Grain1-26	39.3	2.1	575	30	100.4	4.6	108.2	5.4	36.3	2.1	39.9	3.6	40.4	2.1	2.55	0.28	0.86	0.21	2.07	0.48	0.233	0.052	1.16	0.37	0.169	0.09	0.185	0.048	2.09	0.39	0.796	0.086	7.85	0.5	1.5	0.12	3.78	0.33	0.417	0.056	1.99	0.25	0.212	0.038	0.526455	0.253503
214208_Grain1-27	36.7	2.2	637	34	113.9	4.5	133.7	5.4	37.6	1.5	36.3	3.1	28.6	1.6	2.6	0.28	0.068	0.034	0.197	0.073	0.021	0.012	0.195	0.084	0.185	0.097	0.108	0.039	1.46	0.29	0.628	0.067	5.18	0.38	1.004	0.083	2.54	0.29	0.275	0.038	1.26	0.21	0.135	0.03	0.496063	0.243243
214208_Grain1-28	39.6	3	655	43	116.5	8.9	125.4	7.1	44.2	4.8	45.7	4.2	23	1.4	3.11	0.43	b.d.	b.d.	0.041	0.038	b.d.	b.d.	b.d.	b.d.	b.d.	b.d.	0.163	0.088	1.29	0.47	0.57	0.083	4.16	0.46	0.9	0.12	1.92	0.32	0.188	0.037	0.88	0.35	0.133	0.047	0.458333	0.211538
214208_Grain1-29	40.5	2.7	419	24	90.6	4.6	37.1	3	47.9	2.4	42.7	3.6	28.2	1.6	1.59	0.22	b.d.	b.d.	0.043	0.026	b.d.	b.d.	0.098	0.069	0.124	0.082	0.107	0.035	0.91	0.23	0.34	0.056	3.82	0.4	1.02	0.11	2.67	0.23	0.279	0.046	1.71	0.2	0.129	0.031	0.640449	0.447644
214208_Grain1-30	55.8	3.3	268	17	66.7	3.2	28.2	3.1	42.1	2.1	41.6	3.5	35.4	2.4	1.57	0.23	b.d.	b.d.	0.025	0.02	b.d.	b.d.	0.139	0.077	0.23	0.11	0.154	0.044	1.71	0.29	0.731	0.084	6.65	0.63	1.57	0.19	3.12	0.39	0.308	0.041	1.55	0.26	0.173	0.039	0.496795	0.233083
214208_Grain1-31	44.4	2.4	507	42	109.5	4.8	54	3.9	47.2	2.5	48	3	18.9	1.1	3.11	0.35	0.021	0.024	b.d.	b.d.	b.d.	b.d.	b.d.	b.d.	b.d.	b.d.	b.d.	b.d.	0.91	0.27	0.358	0.069	3.28	0.41	0.7	0.082	1.49	0.23	0.141	0.041	0.57	0.14	0.07	0.025	0.38255	0.17378
214208_Grain1-32	16.4	1.7	351	28	87.6	5.3	110.8	7	25.8	1.7	32.9	3.2	75.7	5.3	1.68	0.28	0.041	0.033	0.101	0.049	b.d.	b.d.	b.d.	b.d.	b.d.	b.d.	b.d.	b.d.	0.161	0.088	0.18	0.038	3.88	0.47	2.33	0.2	14.31	0.73	3.22	0.25	26.4	1.6	3.57	0.28	1.84486	6.80412
214208_Grain1b-1	46.3	2.6	514	30	105.8	3.4	157	8	40.3	2	39.6	2.9	29.4	1.3	2.99	0.43	0.052	0.033	0.056	0.036	0.034	0.021	b.d.	b.d.	0.14	0.1	0.145	0.049	1.38	0.29	0.667	0.09	5.85	0.44	1.08	0.11	2.44	0.21	0.27	0.054	1.63	0.29	0.186	0.04	0.668033	0.278632
214208_Grain1b-2	21.1	2	383	24	67.9	2.6	37	12	26.1	1.1	26.7	2.2	56.1	2.6	1.78	0.29	b.d.	b.d.	b.d.	b.d.	b.d.	b.d.	b.d.	b.d.	b.d.	b.d.	b.d.	b.d.	0.151	0.097	0.142	0.032	3.49	0.36	1.9	0.12	10.53	0.78	1.86	0.13	14.2	1.1	2.13	0.16	1.34853	4.06877
214208_Grain1b-3	25.3	1.7	478	23	82.6	4	266	13	26.2	1.5	26.1	2.3	53.6	1.8	2.44	0.43	b.d.	b.d.	b.d.	b.d.	b.d.	b.d.	b.d.	b.d.	b.d.	b.d.	b.d.	b.d.	0.19	0.11	0.174	0.047	3.63	0.41	1.82	0.15	7.98	0.67	1.03	0.1	6.81	0.71	0.81	0.1	0.853383	1.87603
214208_Grain1b-4	39.5	2.9	410	35	83.2	3.7	24	3.2	36.6	4	41.6	6.7	58.4	2.4	1.81	0.29	0.066	0.088	0.15	0.12	b.d.	b.d.	b.d.	b.d.	b.d.	b.d.	b.d.	b.d.	0.54	0.26	0.367	0.058	5.91	0.61	2.14	0.23	6.92	0.64	0.76	0.1	3.51	0.47	0.341	0.057	0.507225	0.593909
214208_Grain3-1	48.1	4.5	408	40	112	6.8	20.1	3.1	41.8	3.4	38.9	5.5	49.1	3.2	1.99	0.42	0.35	0.19	0.25	0.12	b.d.	b.d.	0.1	0.11	b.d.	b.d.	0.093	0.057	2.31	0.68	0.8	0.16	7.62	0.92	2.26	0.21	6.4	0.71	0.69	0.098	4.11	0.56	0.541	0.084	0.642188	0.53937
214208_Grain3-2	36.8	2	630	30	90.3	3.2	19.1	2.5	33.2	1.8	30.1	3.1	44.7	1.6	3.59	0.33	b.d.	b.d.	b.d.	b.d.	b.d.	b.d.	b.d.	b.d.	0.14	0.097	0.121	0.036	1.9	0.32	0.85	0.1	7.66	0.46	1.73	0.14	4.04	0.32	0.376	0.053	1.89	0.24	0.159	0.037	0.467822	0.246736
214208_Grain3-3	25.3	1.8	478	26	78.4	3.7	50.5	4.8	27.5	1.5	26.9	3	59.3	2.8	2.1	0.3	0.102	0.055	0.179	0.089	0.027	0.019	0.09	0.084	b.d.	b.d.	b.d.	b.d.	0.33	0.18	0.132	0.043	3.96	0.46	2.1	0.19	9.4	0.65	1.64	0.16	9.9	1.1	1.18	0.12	1.05319	2.5
214208_Grain3-4	21.5	1.7	326	25	69.3	2.8	31.9	2.6	26.2	1.5	26.9	2.1	100.6	4	1.94	0.26	b.d.	b.d.	b.d.	b.d.	b.d.	b.d.	b.d.	b.d.	b.d.	b.d.	b.d.	b.d.	0.126	0.089	0.138	0.028	4.43	0.46	3.35	0.25	24.6	1	5.98	0.28	57.8	2.6	9.46	0.45	2.34959	13.0474
214208_Grain3-5	19.4	1.8	398	31	92.1	5.9	32.9	2.9	27.5	1.9	27.4	2.5	94.1	3.8	2.14	0.25	b.d.	b.d.	b.d.	b.d.	b.d.	b.d.	b.d.	b.d.	b.d.	b.d.	b.d.	b.d.	0.23	0.1	0.161	0.036	4.78	0.45	3.15	0.16	23	1.2	5.35	0.29	46.7	2.2	7.57	0.35	2.03043	9.76987
214208_Grain3-6	31.2	1.7	388	23	79.5	3.4	39.4	3.2	29	1.5	28.6	2.4	51.2	2.2	2.46	0.39	b.d.	b.d.	b.d.	b.d.	b.d.	b.d.	b.d.	b.d.	b.d.	b.d.	b.d.	b.d.	0.25	0.12	0.165	0.037	4.25	0.31	1.82	0.11	6.56	0.58	0.903	0.087	5.35	0.44	0.53	0.084	0.815549	1.25882
214208_Grain3-7	53.3	3	397	28	96.5	4.6	27.2	2.5	34.3	1.4	34.4	2.7	32.6	1.6	1.66	0.25	b.d.	b.d.	b.d.	b.d.	b.d.	b.d.	b.d.	b.d.	b.d.	b.d.	0.171	0.059	1.96	0.38	0.786	0.09	6.76	0.35	1.12	0.12	2.29	0.26	0.202	0.045	1.08	0.28	0.082	0.028	0.471616	0.159763
214208_Grain3-8	65.7	3.5	456	25	95.3	4.5	88.1	6.9	38.5	2.3	37.5	3.4	44.5	2.6	3.76	0.43	0.38	0.11	0.66	0.17	0.043	0.025	0.22	0.12	0.104	0.089	0.066	0.033	0.72	0.24	0.461	0.064	5.28	0.44	1.42	0.18	4.6	0.44	0.642	0.077	4.47	0.59	0.597	0.088	0.971739	0.846591
