# Supplementary material for: Greenstone burial–exhumation cycles at the late Archean transition to plate tectonics
Source: Nat Commun. 2022 Dec 22;13:7893. doi: 10.1038/s41467-022-35208-2 (PMC9780361; doi:10.1038/s41467-022-35208-2)
Supplement: Supplementary file 2 — Description of Additional Supplementary Files [file 41467_2022_35208_MOESM2_ESM.zip › supplementary datasets/Supplementary Dataset 9 -O values of SIMS analyses in garnet.xlsx]

## Sheet: Table S4
Table S9. SIMS oxygen isotope analyses of garnet
Session 1
		Primary standard:		UWG2	IMF UWG2			4.52241
NB: UNCERTAINTY ON LF BULK ANALYSES OF THE PRIMARY STANDARD IS NOT PROPAGATED IN THE ERROR CALCULATION
	RAW DATA from CIPS		SIMS corrected ratios			Matrix & SIMS corrected ratios
						Delta values
Analysis name	18O/16O	s int in rel.%	18/16O	s abs	Xgrossular	d18O	2s abs
Standards
O_214208-uwg2@07	0.00202609	0.00986172	0.00201627	5.16885e-07	0.13	5.55322	0.545301
O_214208-uwg2@08	0.0020265	0.0104295	0.00201668	5.21506e-07	0.13	5.76045	0.545301
O_214208-uwg2@09	0.00202592	0.0103988	0.00201616	5.21119e-07	0.13	5.4975	0.545301
O_214208-uwg2@11	0.00202644	0.0102198	0.00201673	5.19823e-07	0.13	5.78689	0.545301
O_214208-uwg2@12	0.00202692	0.00951359	0.00201722	5.14463e-07	0.13	6.03102	0.545301
O_214208-uwg2@13	0.0020263	0.0108402	0.00201665	5.24888e-07	0.13	5.74663	0.545301
O_214208-uwg2@14	0.00202584	0.00914801	0.0020162	5.11495e-07	0.13	5.51998	0.545301
O_214208-uwg2@15	0.00202639	0.00970942	0.00201681	5.1584e-07	0.13	5.82306	0.545301
O_214208-uwg2@16	0.0020265	0.0109896	0.00201692	5.26216e-07	0.13	5.87918	0.545301
O_214208-uwg2@17	0.00202683	0.0104172	0.00201731	5.21555e-07	0.13	6.07355	0.545301
O_214208-uwg2@18	0.00202664	0.01122	0.00201712	5.28242e-07	0.13	5.98155	0.545301
O_214208-uwg2@19	0.00202636	0.0104565	0.00201689	5.21765e-07	0.13	5.86522	0.545301
O_214208-uwg2@20	0.00202716	0.00991549	0.0020177	5.17657e-07	0.13	6.27094	0.545301
O_214208-uwg2@21	0.002027	0.0100854	0.0020176	5.18963e-07	0.13	6.21844	0.545301
O_214208-uwg2@22	0.002026	0.0131128	0.00201661	5.45552e-07	0.13	5.72399	0.545301
O_214208-uwg2@23	0.00202674	0.0126916	0.00201739	5.41693e-07	0.13	6.11784	0.545301
O_214208-uwg2@24	0.00202537	0.0127754	0.00201604	5.42128e-07	0.13	5.43787	0.545301
O_214208-uwg2@25	0.00202662	0.0134004	0.00201734	5.48577e-07	0.13	6.08855	0.545301
O_214208-uwg2@26	0.00202595	0.0122928	0.00201668	5.37741e-07	0.13	5.75867	0.545301
O_214208-uwg2@27	0.0020268	0.0123047	0.00201757	5.38087e-07	0.13	6.20738	0.545301
O_214208-uwg2@28	0.00202657	0.0111303	0.00201735	5.27516e-07	0.13	6.09743	0.545301
O_214208-uwg2@29	0.00202593	0.0123193	0.00201677	5.38006e-07	0.13	5.80556	0.545301
O_214208-uwg2@30	0.00202642	0.0124565	0.00201726	5.39419e-07	0.13	6.05019	0.545301
O_214208-uwg2@31	0.0020264	0.01211	0.00201729	5.36204e-07	0.13	6.06551	0.545301
O_214208-uwg2@32	0.00202607	0.0115257	0.00201697	5.30852e-07	0.13	5.9042	0.545301
O_214208-uwg2@33	0.00202641	0.00956065	0.00201736	5.14831e-07	0.13	6.10255	0.545301
O_214208-uwg2@34	0.00202549	0.00989037	0.00201646	5.17127e-07	0.13	5.6495	0.545301
O_214208-uwg2@35	0.00202677	0.0151152	0.00201778	5.66527e-07	0.13	6.31015	0.545301
O_214208-uwg2@37	0.00202628	0.00928738	0.00201736	5.12786e-07	0.13	6.09983	0.545301
O_214208-uwg2@38	0.00202594	0.0132817	0.00201702	5.47292e-07	0.13	5.93154	0.545301
O_214208-uwg2@39	0.00202624	0.0142382	0.00201737	5.5708e-07	0.13	6.10595	0.545301
O_214208-uwg2@40	0.00202594	0.0104655	0.00201708	5.21862e-07	0.13	5.9606	0.545301
O_214208-uwg2@43	0.00202506	0.01285	0.00201628	5.42876e-07	0.13	5.5608	0.545301
O_214208-uwg2@44	0.00202505	0.00938066	0.00201629	5.13198e-07	0.13	5.56207	0.545301
O_214208-uwg2@45	0.0020253	0.0115855	0.00201653	5.31251e-07	0.13	5.68601	0.545301
O_214208-uwg2@46	0.00202528	0.0119829	0.00201652	5.34818e-07	0.13	5.68029	0.545301
O_214208-uwg2@48	0.00202511	0.0110682	0.0020164	5.26712e-07	0.13	5.62132	0.545301
O_214208-uwg2@49	0.00202502	0.00929136	0.00201633	5.12546e-07	0.13	5.58368	0.545301
O_214208-uwg2@50	0.00202531	0.00787902	0.00201666	5.02922e-07	0.13	5.75085	0.545301
O_214208-uwg2@52	0.00202482	0.00934055	0.00201626	5.12887e-07	0.13	5.55057	0.545301
O_214208-uwg2@54	0.00202489	0.0126507	0.00201638	5.4098e-07	0.13	5.60753	0.545301
O_214208-uwg2@56	0.00202489	0.00685238	0.00201642	4.96709e-07	0.13	5.62857	0.545301
O_214208-uwg2@58	0.00202573	0.012987	0.00201731	5.44455e-07	0.13	6.07478	0.545301
O_214208-uwg2@59	0.00202524	0.0138397	0.00201683	5.52798e-07	0.13	5.83318	0.545301
O_214208-uwg2@60	0.00202528	0.0110301	0.00201691	5.26504e-07	0.13	5.8754	0.545301
O_214208-uwg2@61	0.00202484	0.00792004	0.00201647	5.03129e-07	0.13	5.65524	0.545301
O_214208-uwg2b@1	0.00202603	0.0092467	0.00201612	5.12204e-07	0.13	5.47722	0.545301
O_214208-uwg2b@2	0.00202681	0.011224	0.0020169	5.28237e-07	0.13	5.86897	0.545301
O_214208-uwg2b@3	0.00202603	0.00964546	0.00201613	5.15191e-07	0.13	5.48623	0.545301
O_214208-uwg2b@4	0.0020262	0.0122801	0.0020163	5.37557e-07	0.13	5.57127	0.545301
O_214208-uwg2b@5	0.00202657	0.0090231	0.00201668	5.10721e-07	0.13	5.75955	0.545301
O_214208-uwg2b@6	0.00202738	0.0120286	0.0020175	5.35555e-07	0.13	6.16975	0.545301
O_214208-10691@1	0.00202228	0.0109414	0.00201254	5.24675e-07	0.86	-0.0143213	0.545301
O_214208-10691@10	0.00202247	0.00917116	0.0020136	5.10978e-07	0.86	0.513003	0.545301
O_214208-10691@11	0.00202182	0.00880464	0.00201296	5.08198e-07	0.86	0.195596	0.545301
O_214208-10691@12	0.00202228	0.010428	0.00201343	5.20612e-07	0.86	0.426762	0.545301
O_214208-10691@2	0.0020225	0.00857163	0.00201278	5.06559e-07	0.86	0.101145	0.545301
O_214208-10691@3	0.00202209	0.00937746	0.00201237	5.12211e-07	0.86	-0.102059	0.545301
O_214208-10691@4	0.0020228	0.0100682	0.00201309	5.17681e-07	0.86	0.259268	0.545301
O_214208-10691@5	0.00202253	0.00990551	0.00201282	5.16338e-07	0.86	0.124884	0.545301
O_214208-10691@6	0.00202258	0.0102178	0.00201288	5.18815e-07	0.86	0.15607	0.545301
O_214208-10691@7	0.00202234	0.0109698	0.00201344	5.25111e-07	0.86	0.435404	0.545301
O_214208-10691@8	0.00202221	0.0144584	0.00201332	5.58264e-07	0.86	0.376325	0.545301
O_214208-10691@9	0.00202221	0.0132017	0.00201333	5.45503e-07	0.86	0.38108	0.545301
O_214208-2b3@1	0.00203132	0.010712	0.00202161	5.25106e-07	0.24	6.81877	0.545301
O_214208-2b3@10	0.00203112	0.00894025	0.00202227	5.11508e-07	0.24	7.1491	0.545301
O_214208-2b3@11	0.00203009	0.0106271	0.00202126	5.2427e-07	0.24	6.64169	0.545301
O_214208-2b3@12	0.0020285	0.400597	0.00201968	8.10356e-06	0.24	5.85301	0.545301
O_214208-2b3@2	0.00203073	0.0129586	0.00202102	5.45259e-07	0.24	6.5248	0.545301
O_214208-2b3@3	0.00203098	0.0101491	0.00202129	5.2043e-07	0.24	6.65722	0.545301
O_214208-2b3@4	0.00203051	0.0115084	0.00202082	5.31742e-07	0.24	6.4226	0.545301
O_214208-2b3@5	0.00203079	0.0100008	0.00202111	5.19208e-07	0.24	6.56749	0.545301
O_214208-2b3@6	0.002031	0.0108313	0.00202132	5.26029e-07	0.24	6.67497	0.545301
O_214208-2b3@7	0.00203143	0.0120613	0.00202256	5.37143e-07	0.24	7.29542	0.545301
O_214208-2b3@8	0.00203089	0.0116461	0.00202203	5.33242e-07	0.24	7.02838	0.545301
O_214208-2b3@9	0.00203085	0.0150245	0.002022	5.66715e-07	0.24	7.01269	0.545301
O_214208-almgem@1	0.00202288	0.0114955	0.00201425	5.29849e-07	0.01	6.42796	0.545301
O_214208-almgem@10	0.00202306	0.00924868	0.00201449	5.1176e-07	0.01	6.54656	0.545301
O_214208-almgem@11	0.00202404	0.00862531	0.00201548	5.07575e-07	0.01	7.04254	0.545301
O_214208-almgem@2	0.00202402	0.0102437	0.00201539	5.19625e-07	0.01	6.99875	0.545301
O_214208-almgem@3	0.00202316	0.0111106	0.00201454	5.26585e-07	0.01	6.57312	0.545301
O_214208-almgem@4	0.00202401	0.0131547	0.0020154	5.45585e-07	0.01	7.00227	0.545301
O_214208-almgem@5	0.00202322	0.0118449	0.00201462	5.33056e-07	0.01	6.61056	0.545301
O_214208-almgem@7	0.00202425	0.013358	0.00201566	5.47655e-07	0.01	7.13124	0.545301
O_214208-almgem@8	0.00202334	0.0121586	0.00201476	5.3595e-07	0.01	6.68217	0.545301
O_214208-almgem@9	0.00202333	0.00899646	0.00201476	5.10002e-07	0.01	6.68094	0.545301
O_214208-b114@1	0.00203078	0.0135495	0.00202201	5.51305e-07	0.06	9.48703	0.545301
O_214208-b114@10	0.00203043	0.00917901	0.00202174	5.13095e-07	0.06	9.35055	0.545301
O_214208-b114@11	0.00203048	0.00707163	0.00202179	4.99287e-07	0.06	9.37725	0.545301
O_214208-b114@2	0.00203002	0.00901503	0.00202127	5.11788e-07	0.06	9.11277	0.545301
O_214208-b114@3	0.00202964	0.0106669	0.0020209	5.24503e-07	0.06	8.92702	0.545301
O_214208-b114@4	0.00203027	0.013071	0.00202153	5.46432e-07	0.06	9.24496	0.545301
O_214208-b114@5	0.00203074	0.010675	0.00202201	5.24858e-07	0.06	9.4841	0.545301
O_214208-b114@7	0.00203003	0.00968524	0.00202132	5.16775e-07	0.06	9.1378	0.545301
O_214208-b114@8	0.00203065	0.00800754	0.00202194	5.05066e-07	0.06	9.45026	0.545301
O_214208-b114@9	0.0020298	0.0121325	0.00202111	5.37403e-07	0.06	9.03461	0.545301
O_214208-grsse@1	0.00202882	0.0112137	0.00201894	5.28681e-07	0.94	3.59468	0.545301
O_214208-grsse@2	0.00202891	0.0130361	0.00201904	5.45489e-07	0.94	3.64182	0.545301
O_214208-grsse@3	0.00202838	0.010381	0.00201852	5.21587e-07	0.94	3.38177	0.545301
O_214208-grsse@4	0.00202833	0.00866077	0.00201847	5.08611e-07	0.94	3.3576	0.545301
O_214208-grsse@5	0.00202967	0.0116458	0.00201981	5.32707e-07	0.94	4.03161	0.545301
O_214208-grsse@6	0.00202879	0.0125261	0.00201895	5.40567e-07	0.94	3.5985	0.545301
O_214208-grsse@7	0.00202969	0.0111629	0.00202065	5.28648e-07	0.94	4.44835	0.545301
O_214208-grsse@8	0.00202902	0.00724321	0.00201999	4.99852e-07	0.94	4.11848	0.545301
O_214208-grsse@9	0.00202892	0.01283	0.00201989	5.43669e-07	0.94	4.06888	0.545301
O_214208-grsse@10	0.00202955	0.0126958	0.00202053	5.42554e-07	0.94	4.38981	0.545301
O_214208-grsse@11	0.00203014	0.0113288	0.00202112	5.30209e-07	0.94	4.68531	0.545301
O_214208-grsse@12	0.00202884	0.012592	0.00201983	5.41378e-07	0.94	4.04225	0.545301
O_214208-grsse@13	0.00202786	0.0128275	0.00201939	5.43476e-07	0.94	3.81751	0.545301
O_214208-grsse@14	0.0020268	0.0111457	0.00201834	5.27868e-07	0.94	3.29115	0.545301
O_214208-grsse@15	0.00202716	0.0103906	0.0020187	5.21655e-07	0.94	3.47544	0.545301
O_214208-grsse@16	0.00202715	0.0120502	0.0020187	5.35994e-07	0.94	3.47421	0.545301
O_214208-grsse@17	0.00202633	0.0115146	0.00201789	5.30965e-07	0.94	3.06853	0.545301
O_214208-grsse@18	0.00202694	0.0109908	0.00201851	5.26589e-07	0.94	3.37899	0.545301
O_214208-mongol@1	0.00202523	0.00903762	0.00201667	5.10782e-07	0.14	5.61654	0.545301
O_214208-mongol@10	0.00202564	0.0126755	0.00201715	5.41422e-07	0.14	5.85383	0.545301
O_214208-mongol@11	0.00202552	0.0118166	0.00201704	5.33435e-07	0.14	5.79874	0.545301
O_214208-mongol@2	0.00202505	0.0112298	0.0020165	5.28118e-07	0.14	5.52953	0.545301
O_214208-mongol@3	0.00202537	0.00798014	0.00201684	5.0361e-07	0.14	5.69736	0.545301
O_214208-mongol@4	0.00202644	0.0100535	0.00201791	5.18757e-07	0.14	6.23424	0.545301
O_214208-mongol@5	0.00202541	0.0135567	0.00201689	5.49965e-07	0.14	5.72333	0.545301
O_214208-mongol@7	0.00202598	0.00886129	0.00201747	5.09724e-07	0.14	6.01461	0.545301
O_214208-mongol@8	0.00202564	0.0108182	0.00201714	5.24779e-07	0.14	5.8498	0.545301
O_214208-mongol@9	0.00202554	0.0134118	0.00201704	5.48559e-07	0.14	5.8002	0.545301
Sample
O_214208-garnet1@1	0.00202121	0.0100823	0.0020116	5.17406e-07	0.29745	1.18941	0.545301
O_214208-garnet1@2	0.00202228	0.0109224	0.00201267	5.24542e-07	0.312027	1.5805	0.545301
O_214208-garnet1@3	0.00202094	0.0131955	0.00201135	5.4495e-07	0.319723	0.843471	0.545301
O_214208-garnet1@4	0.00202218	0.0128361	0.00201259	5.41798e-07	0.325052	1.41508	0.545301
O_214208-garnet1@5	0.00202175	0.0117801	0.00201217	5.31878e-07	0.323822	1.21838	0.545301
O_214208-garnet1@6	0.0020218	0.0117889	0.00201223	5.31973e-07	0.328164	1.20719	0.545301
O_214208-garnet1@7	0.00202236	0.00980561	0.0020128	5.15554e-07	0.33023	1.4762	0.545301
O_214208-garnet1@8	0.00202265	0.014496	0.00201311	5.58649e-07	0.323483	1.69067	0.545301
O_214208-garnet1@9	0.00202145	0.0121046	0.00201191	5.3475e-07	0.328795	1.04311	0.545301
O_214208-garnet1@10	0.00202104	0.0108175	0.00201152	5.23358e-07	0.316502	0.961229	0.545301
O_214208-garnet1@11	0.0020212	0.0119009	0.00201168	5.32833e-07	0.307271	1.13089	0.545301
O_214208-garnet1@12	0.00202168	0.013274	0.00201217	5.45939e-07	0.291861	1.5285	0.545301
O_214208-garnet1@13	0.00202126	0.0138855	0.00201177	5.51955e-07	0.289626	1.35158	0.545301
O_214208-garnet1@14	0.00202065	0.0110021	0.00201117	5.2482e-07	0.30204	0.927323	0.545301
O_214208-garnet1@15	0.00202152	0.0113614	0.00201204	5.28137e-07	0.30744	1.31036	0.545301
O_214208-garnet1@16	0.00202131	0.0120698	0.00201185	5.3441e-07	0.310858	1.17867	0.545301
O_214208-garnet1@17	0.00202162	0.00978519	0.00201216	5.15228e-07	0.315988	1.2867	0.545301
O_214208-garnet1@18	0.00202092	0.0133081	0.00201147	5.46082e-07	0.30759	1.02195	0.545301
O_214208-garnet1@19	0.00202125	0.0142819	0.00201182	5.56044e-07	0.303341	1.23849	0.545301
O_214208-garnet1@20	0.00202076	0.0104047	0.00201134	5.19909e-07	0.301306	1.02101	0.545301
O_214208-garnet1@21	0.00202107	0.012171	0.00201166	5.35286e-07	0.308825	1.105	0.545301
O_214208-garnet1@22	0.00202063	0.010716	0.00201123	5.22431e-07	0.305309	0.924189	0.545301
O_214208-garnet1@23	0.00202171	0.0147394	0.00201232	5.60993e-07	0.301955	1.50111	0.545301
O_214208-garnet1@24	0.00202126	0.01021	0.00201186	5.18478e-07	0.31915	1.10892	0.545301
O_214208-garnet1@25	0.00202293	0.0122087	0.00201355	5.36136e-07	0.340762	1.7562	0.545301
O_214208-garnet1@26	0.00202143	0.0113465	0.00201207	5.28008e-07	0.317183	1.22891	0.545301
O_214208-garnet1@27	0.00202222	0.0132731	0.00201286	5.46108e-07	0.319531	1.60335	0.545301
O_214208-garnet1@28	0.00202113	0.0139323	0.00201178	5.52426e-07	0.305094	1.20371	0.545301
O_214208-garnet1@29	0.00202142	0.0108128	0.00201208	5.23456e-07	0.29479	1.45562	0.545301
O_214208-garnet1@30	0.00202136	0.0118301	0.00201203	5.32278e-07	0.246018	1.9523	0.545301
O_214208-garnet1@31	0.00202124	0.011065	0.00201196	5.25551e-07	0.289094	1.45224	0.545301
O_214208-garnet1@32	0.00202091	0.0110343	0.00201164	5.25207e-07	0.30246	1.16002	0.545301
O_214208-garnet1b@1	0.0020221	0.0125812	0.00201279	5.39407e-07	0.311547	1.64289	0.545301
O_214208-garnet1b@2	0.00202114	0.0119692	0.00201184	5.33483e-07	0.303839	1.24559	0.545301
O_214208-garnet1b@3	0.00202176	0.0134441	0.00201247	5.47689e-07	0.299488	1.60215	0.545301
O_214208-garnet1b@4	0.00202184	0.0111898	0.00201256	5.26777e-07	0.334064	1.3163	0.545301
O_214208-garnet2@1	0.00202047	0.00922229	0.00201122	5.10761e-07	0.290234	1.07113	0.545301
O_214208-garnet2@2	0.00202104	0.0116154	0.0020118	5.30295e-07	0.311341	1.15355	0.545301
O_214208-garnet2@3	0.00202203	0.00957004	0.00201279	5.13742e-07	0.339984	1.38045	0.545301
O_214208-garnet2@4	0.00202189	0.0112551	0.00201266	5.27365e-07	0.32428	1.461	0.545301
O_214208-garnet2@5	0.00202142	0.00969649	0.0020122	5.14551e-07	0.302323	1.44102	0.545301
O_214208-garnet2@6	0.00202031	0.0119963	0.0020111	5.33528e-07	0.30696	0.844125	0.545301
O_214208-garnet2@7	0.00202157	0.010299	0.00201238	5.19314e-07	0.30588	1.49333	0.545301
O_214208-garnet2@8	0.00202046	0.0112929	0.00201129	5.27329e-07	0.304609	0.959997	0.545301
O_214208-garnet2b@9	0.00202074	0.0107248	0.00201156	5.22581e-07	0.314153	1.00619	0.545301
O_214208-garnet2b@10	0.00202067	0.0135558	0.00201151	5.48533e-07	0.308491	1.03226	0.545301
O_214208-garnet2b@11	0.00202089	0.00876606	0.00201173	5.07626e-07	0.301104	1.21684	0.545301
O_214208-garnet2b@12	0.00202179	0.0100574	0.00201264	5.17459e-07	0.307062	1.61326	0.545301
O_214208-garnet2b@13	0.00202115	0.0125449	0.00201202	5.3885e-07	0.331733	1.07138	0.545301
O_214208-garnet2b@14	0.00202156	0.0111007	0.00201244	5.25974e-07	0.332824	1.26863	0.545301
O_214208-garnet2b@15	0.00202112	0.0123907	0.00201201	5.37398e-07	0.300244	1.36413	0.545301
O_214208-garnet2b@16	0.0020206	0.0105371	0.0020115	5.21013e-07	0.276824	1.34829	0.545301
O_214208-garnet3@1	0.00202143	0.0115589	0.00201233	5.29926e-07	0.299621	1.53144	0.545301
O_214208-garnet3@2	0.00202114	0.012284	0.00201205	5.36416e-07	0.312111	1.26963	0.545301
O_214208-garnet3@3	0.00202229	0.0109137	0.00201322	5.24588e-07	0.298701	1.98602	0.545301
O_214208-garnet3@4	0.00202076	0.00990354	0.0020117	5.16011e-07	0.285398	1.36076	0.545301
O_214208-garnet3@5	0.00202117	0.0124194	0.00201212	5.37693e-07	0.299424	1.42927	0.545301
O_214208-garnet3@6	0.00202032	0.00772471	0.00201128	5.00618e-07	0.293323	1.0689	0.545301
O_214208-garnet3@7	0.002021	0.0100829	0.00201196	5.1748e-07	0.320972	1.13913	0.545301
O_214208-garnet3@8	0.00202111	0.0141583	0.00201208	5.54806e-07	0.278172	1.62453	0.545301
Session 2
		Primary standard:		UWG2	IMF UWG2			3.86523
NB: UNCERTAINTY ON LF BULK ANALYSES OF THE PRIMARY STANDARD IS NOT PROPAGATED IN THE ERROR CALCULATION
	RAW DATA from CIPS		SIMS corrected ratios			Matrix & SIMS corrected ratios
Analysis name	18O/16O	s int in rel.%	18/16O	s abs	Xgrossular	d18O	2s abs
Standards
O-1558999-uwg2@1	0.00202433	0.0113617	0.00201653	4.87475e-07	0.13	5.75161	0.549903
O-1558999-uwg2@02	0.00202532	0.00987987	0.00201751	4.74396e-07	0.13	6.24233	0.549903
O-1558999-uwg2@03	0.00202501	0.00909195	0.0020172	4.67868e-07	0.13	6.08923	0.549903
O-1558999-uwg2@04	0.00202397	0.0111432	0.00201617	4.85334e-07	0.13	5.57158	0.549903
O-1558999-uwg2@05	0.00202527	0.0081963	0.00201745	4.61143e-07	0.13	6.2154	0.549903
O-1558999-uwg2@06	0.00202463	0.0123904	0.00201682	4.97634e-07	0.13	5.89873	0.549903
O-1558999-uwg2@07	0.00202423	0.00935388	0.00201642	4.69784e-07	0.13	5.70074	0.549903
O-1558999-uwg2@08	0.00202447	0.010371	0.00201666	4.78442e-07	0.13	5.81744	0.549903
O-1558999-uwg2@09	0.0020243	0.0114401	0.00201649	4.88213e-07	0.13	5.73615	0.549903
O-1558999-uwg2@10	0.0020252	0.0132927	0.00201739	5.0716e-07	0.13	6.18349	0.549903
O-1558999-uwg2@11	0.0020251	0.00760131	0.00201729	4.56939e-07	0.13	6.13362	0.549903
O-1558999-uwg2@12	0.00202412	0.0122369	0.00201631	4.95962e-07	0.13	5.64289	0.549903
O-1558999-uwg2@13	0.00202451	0.00795788	0.0020167	4.59269e-07	0.13	5.83888	0.549903
O-1558999-uwg2@14	0.0020248	0.0112421	0.00201699	4.86458e-07	0.13	5.98301	0.549903
O-1558999-uwg2@15	0.00202403	0.00852542	0.00201622	4.63282e-07	0.13	5.59751	0.549903
O-1558999-uwg2@16	0.00202472	0.0107419	0.00201691	4.8182e-07	0.13	5.94511	0.549903
O-1558999-uwg2@17	0.00202396	0.00827484	0.00201615	4.61415e-07	0.13	5.5621	0.549903
O-1558999-uwg2@18	0.00202471	0.00954589	0.0020169	4.71463e-07	0.13	5.93912	0.549903
O-1558999-uwg2@19	0.00202425	0.012232	0.00201645	4.95945e-07	0.13	5.71171	0.549903
O-1558999-uwg2@20	0.00202449	0.0125589	0.00201668	4.99315e-07	0.13	5.82741	0.549903
O-1558999-uwg2@21	0.00202523	0.00701235	0.00201742	4.53119e-07	0.13	6.19695	0.549903
O-1558999-uwg2@22	0.00202532	0.00663599	0.0020175	4.50826e-07	0.13	6.24183	0.549903
O-1558999-uwg2@24	0.00202523	0.00971275	0.00201742	4.72968e-07	0.13	6.19695	0.549903
O-1558999-uwg2@25	0.00202406	0.00887979	0.00201625	4.65988e-07	0.13	5.61447	0.549903
O-1558999-uwg2@27	0.00202471	0.011184	0.0020169	4.85891e-07	0.13	5.93762	0.549903
O-1558999-uwg2@28	0.00202404	0.0112221	0.00201623	4.86089e-07	0.13	5.60599	0.549903
O-1558999-uwg2@29	0.00202402	0.0115346	0.00201621	4.89048e-07	0.13	5.59601	0.549903
O-1558999-uwg2@30	0.00202482	0.0109006	0.002017	4.83289e-07	0.13	5.99099	0.549903
O-1558999-uwg2@31	0.0020253	0.00949516	0.00201749	4.71183e-07	0.13	6.23286	0.549903
O-1558999-uwg2@32	0.0020252	0.00914922	0.00201739	4.68366e-07	0.13	6.18299	0.549903
O-1558999-uwg2@33	0.00202444	0.0118967	0.00201663	4.92663e-07	0.13	5.80248	0.549903
O-1558999-uwg2@34	0.00202454	0.0110736	0.00201673	4.8482e-07	0.13	5.85285	0.549903
O-1558999-uwg2@35	0.00202445	0.00887442	0.00201664	4.66036e-07	0.13	5.80946	0.549903
O-1558999-uwg2@36	0.00202403	0.0104111	0.00201622	4.78692e-07	0.13	5.59801	0.549903
O-1558999-uwg2@37	0.00202508	0.0134916	0.00201727	5.09263e-07	0.13	6.12314	0.549903
O-1558999-uwg2@38	0.00202521	0.0114249	0.00201739	4.88286e-07	0.13	6.18648	0.549903
O-1558999-uwg2@39	0.00202423	0.0106402	0.00201642	4.80783e-07	0.13	5.69875	0.549903
O-1558999-uwg2@40	0.00202436	0.00982301	0.00201655	4.73691e-07	0.13	5.76457	0.549903
O-1558999-uwg2@41	0.00202524	0.00882295	0.00201743	4.6582e-07	0.13	6.20194	0.549903
O-1558999-uwg2@42	0.00202431	0.00878889	0.0020165	4.65343e-07	0.13	5.73715	0.549903
O-1558999-uwg2@43	0.00202462	0.00982827	0.0020168	4.73794e-07	0.13	5.89125	0.549903
O-1558999-uwg2@44	0.00202508	0.0109214	0.00201727	4.83544e-07	0.13	6.12364	0.549903
O-1558999-uwg2@45	0.00202439	0.0136327	0.00201658	5.10615e-07	0.13	5.77854	0.549903
O-1558999-uwg2@46	0.00202465	0.00991209	0.00201684	4.74513e-07	0.13	5.9092	0.549903
O-1558999-uwg2@47	0.00202472	0.0119267	0.00201691	4.93027e-07	0.13	5.9461	0.549903
O-1558999-uwg2@48	0.00202509	0.0116481	0.00201728	4.904e-07	0.13	6.12963	0.549903
O-1558999-uwg2@49	0.00202452	0.0104016	0.00201671	4.78726e-07	0.13	5.84536	0.549903
O-1558999-uwg2@50	0.0020244	0.010086	0.00201659	4.75942e-07	0.13	5.78253	0.549903
O-1558999-uwg2@51	0.0020247	0.0120288	0.00201689	4.9403e-07	0.13	5.93463	0.549903
O-1558999-10691@1	0.00202095	0.0111408	0.00201315	4.84586e-07	0.86	0.306262	0.549903
O-1558999-10691@10	0.00202133	0.00919322	0.00201353	4.6782e-07	0.86	0.493774	0.549903
O-1558999-10691@11	0.00202109	0.00997871	0.0020133	4.74245e-07	0.86	0.377078	0.549903
O-1558999-10691@12	0.00202103	0.0123996	0.00201324	4.96843e-07	0.86	0.347156	0.549903
O-1558999-10691@13	0.00202177	0.0123031	0.00201397	4.9605e-07	0.86	0.713703	0.549903
O-1558999-10691@14	0.00202104	0.0111868	0.00201325	4.85038e-07	0.86	0.352641	0.549903
O-1558999-10691@15	0.00202105	0.00813365	0.00201325	4.59732e-07	0.86	0.354636	0.549903
O-1558999-10691@16	0.00202069	0.0106021	0.0020129	4.79602e-07	0.86	0.178594	0.549903
O-1558999-10691@17	0.00202046	0.0145928	0.00201267	5.20283e-07	0.86	0.0628947	0.549903
O-1558999-10691@18	0.00202051	0.0134921	0.00201272	5.08119e-07	0.86	0.0878299	0.549903
O-1558999-10691@2	0.00202113	0.0087179	0.00201333	4.64071e-07	0.86	0.396527	0.549903
O-1558999-10691@3	0.00202112	0.0100974	0.00201332	4.75268e-07	0.86	0.389545	0.549903
O-1558999-10691@4	0.00202161	0.0101831	0.00201381	4.76124e-07	0.86	0.632414	0.549903
O-1558999-10691@5	0.00202135	0.0112636	0.00201356	4.85832e-07	0.86	0.507239	0.549903
O-1558999-10691@6	0.00202123	0.00924076	0.00201343	4.68177e-07	0.86	0.4454	0.549903
O-1558999-10691@7	0.00202117	0.0118807	0.00201337	4.9171e-07	0.86	0.414481	0.549903
O-1558999-10691@8	0.00202125	0.0109669	0.00201345	4.83046e-07	0.86	0.453379	0.549903
O-1558999-10691@9	0.0020205	0.0119314	0.00201271	4.92045e-07	0.86	0.0818454	0.549903
O-1558999-2B3@1	0.00202788	0.010277	0.00202005	4.78421e-07	0.24	6.35357	0.549903
O-1558999-2B3@10	0.00202816	0.00910486	0.00202034	4.68698e-07	0.24	6.4957	0.549903
O-1558999-2B3@11	0.00202903	0.00845034	0.00202121	4.63867e-07	0.24	6.93007	0.549903
O-1558999-2B3@12	0.00202851	0.0151062	0.00202068	5.28281e-07	0.24	6.66825	0.549903
O-1558999-2B3@13	0.00202817	0.0106196	0.00202034	4.81533e-07	0.24	6.49869	0.549903
O-1558999-2B3@14	0.00202823	0.0116538	0.00202041	4.91215e-07	0.24	6.53061	0.549903
O-1558999-2B3@15	0.00202785	0.00943302	0.00202003	4.71267e-07	0.24	6.3401	0.549903
O-1558999-2B3@16	0.00202815	0.0119602	0.00202033	4.94192e-07	0.24	6.48922	0.549903
O-1558999-2B3@17	0.00202811	0.00909081	0.00202029	4.68575e-07	0.24	6.47027	0.549903
O-1558999-2B3@18	0.00202905	0.0102356	0.00202122	4.78335e-07	0.24	6.93705	0.549903
O-1558999-2B3@2	0.0020287	0.0130049	0.00202087	5.04984e-07	0.24	6.76251	0.549903
O-1558999-2B3@3	0.00202812	0.00829856	0.00202029	4.62538e-07	0.24	6.47326	0.549903
O-1558999-2B3@4	0.0020278	0.00716529	0.00201998	4.54668e-07	0.24	6.31517	0.549903
O-1558999-2B3@5	0.0020289	0.00892849	0.00202107	4.6748e-07	0.24	6.86125	0.549903
O-1558999-2B3@6	0.00202851	0.00580141	0.00202069	4.4682e-07	0.24	6.67124	0.549903
O-1558999-2B3@7	0.00202861	0.0118676	0.00202078	4.93392e-07	0.24	6.71812	0.549903
O-1558999-2B3@8	0.00202919	0.0109747	0.00202136	4.85017e-07	0.24	7.00787	0.549903
O-1558999-2B3@9	0.00202761	0.010082	0.00201979	4.76662e-07	0.24	6.22091	0.549903
O-1558999-almgem@1	0.00202241	0.00895776	0.00201461	4.66214e-07	0.01	6.30425	0.549903
O-1558999-almgem@2	0.00202221	0.0125987	0.00201441	4.99161e-07	0.01	6.2075	0.549903
O-1558999-almgem@3	0.00202308	0.0115181	0.00201527	4.88661e-07	0.01	6.63639	0.549903
O-1558999-almgem@4	0.00202313	0.00757398	0.00201532	4.56309e-07	0.01	6.66282	0.549903
O-1558999-almgem@5	0.00202304	0.0114097	0.00201524	4.87619e-07	0.01	6.61893	0.549903
O-1558999-almgem@6	0.00202346	0.0115122	0.00201565	4.88698e-07	0.01	6.82889	0.549903
O-1558999-almgem@7	0.0020239	0.0122133	0.00201609	4.95671e-07	0.01	7.04732	0.549903
O-1558999-almgem@8	0.00202255	0.00952273	0.00201475	4.7077e-07	0.01	6.37556	0.549903
O-1558999-almgem@9	0.00202285	0.0144838	0.00201505	5.19662e-07	0.01	6.52617	0.549903
O-1558999-GRSSE@1	0.00202731	0.0133471	0.00201949	5.08269e-07	0.94	3.63308	0.549903
O-1558999-GRSSE@10	0.00202691	0.0103419	0.00201909	4.78764e-07	0.94	3.43709	0.549903
O-1558999-GRSSE@11	0.00202658	0.0093704	0.00201877	4.70463e-07	0.94	3.27252	0.549903
O-1558999-GRSSE@12	0.00202737	0.011155	0.00201955	4.86259e-07	0.94	3.66599	0.549903
O-1558999-GRSSE@13	0.00202664	0.0120469	0.00201882	4.94683e-07	0.94	3.30144	0.549903
O-1558999-GRSSE@14	0.00202677	0.00854163	0.00201895	4.64031e-07	0.94	3.36328	0.549903
O-1558999-GRSSE@15	0.00202774	0.0112495	0.00201992	4.87234e-07	0.94	3.84952	0.549903
O-1558999-GRSSE@16	0.00202767	0.0118386	0.00201985	4.9288e-07	0.94	3.8161	0.549903
O-1558999-GRSSE@17	0.00202745	0.0118731	0.00201963	4.93165e-07	0.94	3.70589	0.549903
O-1558999-GRSSE@18	0.00202701	0.00955668	0.00201919	4.72086e-07	0.94	3.48397	0.549903
O-1558999-GRSSE@2	0.00202733	0.0106885	0.00201951	4.81956e-07	0.94	3.64405	0.549903
O-1558999-GRSSE@3	0.00202722	0.00830951	0.0020194	4.62413e-07	0.94	3.59069	0.549903
O-1558999-GRSSE@4	0.00202752	0.00986125	0.0020197	4.74753e-07	0.94	3.7383	0.549903
O-1558999-GRSSE@5	0.00202724	0.0104642	0.00201942	4.79922e-07	0.94	3.59817	0.549903
O-1558999-GRSSE@6	0.00202793	0.0100385	0.00202011	4.76363e-07	0.94	3.94577	0.549903
O-1558999-GRSSE@7	0.00202784	0.0101457	0.00202002	4.77267e-07	0.94	3.89789	0.549903
O-1558999-GRSSE@8	0.00202793	0.0111835	0.0020201	4.86659e-07	0.94	3.94277	0.549903
O-1558999-GRSSE@9	0.0020279	0.00915093	0.00202008	4.69004e-07	0.94	3.93031	0.549903
O-1558999-mongol@1	0.0020246	0.0080595	0.00201679	4.60009e-07	0.14	5.76759	0.549903
O-1558999-mongol@2	0.00202537	0.0101488	0.00201756	4.76713e-07	0.14	6.15358	0.549903
O-1558999-mongol@3	0.00202514	0.0132292	0.00201732	5.06467e-07	0.14	6.03639	0.549903
O-1558999-mongol@4	0.00202549	0.00943407	0.00201768	4.70727e-07	0.14	6.21343	0.549903
O-1558999-mongol@5	0.00202477	0.0110944	0.00201696	4.8507e-07	0.14	5.85586	0.549903
O-1558999-mongol@6	0.00202493	0.00849677	0.00201712	4.63275e-07	0.14	5.93515	0.549903
O-1558999-mongol@7	0.00202499	0.0120522	0.00201717	4.94332e-07	0.14	5.96158	0.549903
O-1558999-mongol@8	0.00202474	0.0110723	0.00201693	4.84857e-07	0.14	5.8394	0.549903
O-1558999-mongol@9	0.00202563	0.00948803	0.00201782	4.71201e-07	0.14	6.28275	0.549903
Sample
O-889A-Garnet1@1	0.00202473	0.0108182	0.00201692	4.82514e-07	0.26078	4.58644	0.549903
O-889A-Garnet1@2	0.00202429	0.00862077	0.00201648	4.6406e-07	0.272189	4.265	0.549903
O-889A-Garnet1@3	0.00202433	0.0115624	0.00201652	4.89388e-07	0.275172	4.25452	0.549903
O-889A-Garnet1@4	0.00202444	0.0111216	0.00201663	4.85243e-07	0.288738	4.19029	0.549903
O-889A-Garnet1@5	0.00202484	0.00821638	0.00201703	4.61192e-07	0.298319	4.30756	0.549903
O-889A-Garnet1@6	0.00202536	0.00888403	0.00201755	4.6632e-07	0.317859	4.40168	0.549903
O-889A-Garnet1@7	0.00202501	0.0101566	0.0020172	4.76696e-07	0.319379	4.21609	0.549903
O-889A-Garnet1@8	0.0020244	0.0101836	0.00201659	4.76787e-07	0.321852	3.89059	0.549903
O-889A-Garnet1@9	0.00202375	0.00816679	0.00201595	4.60586e-07	0.323472	3.55518	0.549903
O-889A-Garnet1@10	0.00202521	0.0113025	0.0020174	4.87127e-07	0.323025	4.28594	0.549903
O-889A-Garnet1@11	0.00202484	0.00951049	0.00201702	4.71201e-07	0.318992	4.13101	0.549903
O-889A-Garnet1@12	0.0020245	0.0102941	0.00201669	4.77775e-07	0.321867	3.94133	0.549903
O-889A-Garnet1@13	0.00202388	0.00853633	0.00201607	4.6333e-07	0.312094	3.7105	0.549903
O-889A-Garnet1@14	0.00202509	0.0122198	0.00201728	4.96028e-07	0.310261	4.33077	0.549903
O-889A-Garnet1@15	0.00202329	0.00726149	0.00201549	4.54279e-07	0.303588	3.49099	0.549903
O-889A-Garnet1@16	0.00202538	0.0110273	0.00201757	4.84593e-07	0.306855	4.50359	0.549903
O-889A-Garnet1@17	0.00202404	0.00689868	0.00201624	4.52144e-07	0.30906	3.81922	0.549903
O-889A-Garnet1@18	0.00202468	0.0104279	0.00201687	4.78995e-07	0.310406	4.12459	0.549903
O-889A-Garnet1@19	0.00202405	0.00941667	0.00201624	4.70251e-07	0.313342	3.78635	0.549903
O-889A-Garnet1@20	0.00202411	0.0100147	0.0020163	4.75261e-07	0.315782	3.79349	0.549903
O-889A-Garnet1@21	0.00202391	0.00729845	0.00201611	4.54659e-07	0.317651	3.68277	0.549903
O-889A-Garnet1@22	0.00202465	0.0113045	0.00201684	4.87011e-07	0.320756	4.02574	0.549903
O-889A-Garnet1@23	0.0020249	0.010611	0.00201709	4.80681e-07	0.32039	4.15293	0.549903
O-889A-Garnet1@24	0.0020235	0.0105127	0.00201569	4.79467e-07	0.323852	3.42243	0.549903
O-889A-Garnet1@25	0.00202513	0.00786574	0.00201732	4.58764e-07	0.315428	4.3076	0.549903
O-889A-Garnet1@26	0.00202492	0.0085583	0.00201711	4.63734e-07	0.309666	4.25299	0.549903
O-889A-Garnet1@27	0.00202418	0.0099466	0.00201637	4.74695e-07	0.314102	3.84186	0.549903
O-889A-Garnet1@28	0.00202442	0.0126543	0.00201661	5.00277e-07	0.279553	4.2616	0.549903
O-889A-Garnet1@29	0.00202459	0.0101107	0.00201678	4.76199e-07	0.307808	4.10106	0.549903
O-889A-Garnet1@30	0.00202438	0.0118668	0.00201657	4.92356e-07	0.287166	4.17467	0.549903
O-889A-Garnet2@1	0.00202449	0.0113285	0.00201668	4.87197e-07	0.260069	4.47334	0.549903
O-889A-Garnet2@2	0.00202489	0.0064114	0.00201708	4.49406e-07	0.310086	4.23151	0.549903
O-889A-Garnet2@3	0.00202602	0.00891909	0.00201821	4.66746e-07	0.321288	4.7051	0.549903
O-889A-Garnet2@4	0.00202627	0.012225	0.00201845	4.9637e-07	0.322255	4.81937	0.549903
O-889A-Garnet2@5	0.0020259	0.0101166	0.00201809	4.76559e-07	0.322791	4.63096	0.549903
O-889A-Garnet2@6	0.00202563	0.0108601	0.00201781	4.83112e-07	0.324602	4.48054	0.549903
O-889A-Garnet2@7	0.0020243	0.0115947	0.00201649	4.89693e-07	0.281014	4.19022	0.549903
O-889A-Garnet2@8	0.00202395	0.00868531	0.00201614	4.64471e-07	0.250699	4.29369	0.549903
O-889A-Garnet2@9	0.00202494	0.0117124	0.00201713	4.90986e-07	0.280138	4.5177	0.549903
O-889A-Garnet2@10	0.0020242	0.0109589	0.00201639	4.83678e-07	0.225339	4.66034	0.549903
O-889A-Garnet2@11	0.00202392	0.00909922	0.00201611	4.67673e-07	0.252612	4.25871	0.549903
O-889A-Garnet2@12	0.00202273	0.0116874	0.00201493	4.90208e-07	0.199622	4.18968	0.549903
O-889A-Garnet2@13	0.00202372	0.0113577	0.00201592	4.8729e-07	0.204545	4.63423	0.549903
O-889A-Garnet2@15	0.00202465	0.00919398	0.00201684	4.68595e-07	0.274363	4.42289	0.549903
O-889A-Garnet2@16	0.00202447	0.00977933	0.00201666	4.73348e-07	0.287967	4.21202	0.549903
O-889A-Garnet2@17	0.00202595	0.0126045	0.00201813	5.00142e-07	0.309029	4.76801	0.549903
O-889A-Garnet2@18	0.00202409	0.0125933	0.00201628	4.99569e-07	0.255264	4.32062	0.549903
O-889A-Garnet2@19	0.00202441	0.0113227	0.0020166	4.87124e-07	0.269187	4.35013	0.549903
O-889A-Garnet2@20	0.00202385	0.0099319	0.00201604	4.74493e-07	0.250983	4.23865	0.549903
O-889A-Garnet2@21	0.00202365	0.0108785	0.00201584	4.82809e-07	0.22521	4.38932	0.549903
O-889A-Garnet2@22	0.00202289	0.0109472	0.00201508	4.83257e-07	0.25104	3.75936	0.549903
O-889A-Garnet2@23	0.00202471	0.00964566	0.0020169	4.72288e-07	0.29031	4.31217	0.549903
O-889A-Garnet2@24	0.00202518	0.0124107	0.00201736	4.97975e-07	0.319864	4.29389	0.549903
O-889A-Garnet2@25	0.00202526	0.00944566	0.00201745	4.70768e-07	0.323059	4.3086	0.549903
O-889A-Garnet2@26	0.0020254	0.016727	0.00201759	5.47018e-07	0.314273	4.45085	0.549903
O-889A-Garnet2@27	0.0020249	0.010669	0.00201709	4.81202e-07	0.301491	4.30979	0.549903
O-889A-Garnet2@28	0.00202496	0.0109148	0.00201714	4.83453e-07	0.289002	4.44531	0.549903
O-889A-Garnet2@29	0.0020247	0.0100116	0.00201689	4.75373e-07	0.274066	4.45	0.549903
O-889A-Garnet2@30	0.00202463	0.0109775	0.00201682	4.83951e-07	0.278092	4.3779	0.549903
O-889A-Garnet2@14	0.00201841	0.0138264	0.00201062	5.11214e-07	0.239212	1.63944	0.549903	Outlier
